# Supplementary material for: An improved Newman fast division algorithm based on multi-factor correlation for dynamic traffic sub-region control
Source: PLoS One. 2026 Mar 12;21(3):e0343245. doi: 10.1371/journal.pone.0343245 (PMC12981514; doi:10.1371/journal.pone.0343245)
Supplement: S1 Data — This file contains the raw traffic indicators for various intersections, modularity (Q) comparison results, and performance evaluation metrics including NMI and PD. (XLSX) [file pone.0343245.s001.xlsx]

## Sheet: Sheet 1  Raw Traffic Indicators
Intersection_ID	Day	Time	Volume_q_veh/h	Cycle_C_s	Density_K_veh/km
1	Monday	00:00:00	317	90	23.48
1	Monday	00:15:00	392	82	29.04
1	Monday	00:30:00	248	97	18.37
1	Monday	00:45:00	273	99	20.22
1	Monday	01:00:00	317	99	23.48
1	Monday	01:15:00	253	89	18.74
1	Monday	01:30:00	279	91	20.67
1	Monday	01:45:00	279	82	20.67
1	Monday	02:00:00	305	98	22.59
1	Monday	02:15:00	362	92	26.81
1	Monday	02:30:00	255	81	18.89
1	Monday	02:45:00	283	89	20.96
1	Monday	03:00:00	273	87	20.22
1	Monday	03:15:00	219	97	16.22
1	Monday	03:30:00	212	91	15.7
1	Monday	03:45:00	280	83	20.74
1	Monday	04:00:00	355	85	26.3
1	Monday	04:15:00	245	93	18.15
1	Monday	04:30:00	356	86	26.37
1	Monday	04:45:00	329	88	24.37
1	Monday	05:00:00	296	100	21.93
1	Monday	05:15:00	284	100	21.04
1	Monday	05:30:00	373	98	27.63
1	Monday	05:45:00	388	91	28.74
1	Monday	06:00:00	917	116	67.93
1	Monday	06:15:00	1044	110	77.33
1	Monday	06:30:00	965	133	71.48
1	Monday	06:45:00	1162	131	86.07
1	Monday	07:00:00	1842	144	136.44
1	Monday	07:15:00	1745	153	129.26
1	Monday	07:30:00	2091	154	154.89
1	Monday	07:45:00	1736	158	128.59
1	Monday	08:00:00	1793	159	132.81
1	Monday	08:15:00	2008	144	148.74
1	Monday	08:30:00	1671	150	123.78
1	Monday	08:45:00	2003	141	148.37
1	Monday	09:00:00	927	130	68.67
1	Monday	09:15:00	1036	121	76.74
1	Monday	09:30:00	1066	132	78.96
1	Monday	09:45:00	1008	110	74.67
1	Monday	10:00:00	1002	134	74.22
1	Monday	10:15:00	1036	116	76.74
1	Monday	10:30:00	947	114	70.15
1	Monday	10:45:00	958	133	70.96
1	Monday	11:00:00	1007	133	74.59
1	Monday	11:15:00	994	126	73.63
1	Monday	11:30:00	891	116	66
1	Monday	11:45:00	845	126	62.59
1	Monday	12:00:00	1012	132	74.96
1	Monday	12:15:00	1025	128	75.93
1	Monday	12:30:00	1125	115	83.33
1	Monday	12:45:00	1003	120	74.3
1	Monday	13:00:00	860	115	63.7
1	Monday	13:15:00	1042	115	77.19
1	Monday	13:30:00	1077	125	79.78
1	Monday	13:45:00	1006	115	74.52
1	Monday	14:00:00	1084	113	80.3
1	Monday	14:15:00	982	128	72.74
1	Monday	14:30:00	928	118	68.74
1	Monday	14:45:00	1003	127	74.3
1	Monday	15:00:00	1084	134	80.3
1	Monday	15:15:00	999	125	74
1	Monday	15:30:00	1083	126	80.22
1	Monday	15:45:00	963	121	71.33
1	Monday	16:00:00	1087	132	80.52
1	Monday	16:15:00	835	125	61.85
1	Monday	16:30:00	1013	131	75.04
1	Monday	16:45:00	1110	120	82.22
1	Monday	17:00:00	1874	155	138.81
1	Monday	17:15:00	1693	157	125.41
1	Monday	17:30:00	1656	142	122.67
1	Monday	17:45:00	1613	140	119.48
1	Monday	18:00:00	1680	155	124.44
1	Monday	18:15:00	1840	146	136.3
1	Monday	18:30:00	1659	155	122.89
1	Monday	18:45:00	1637	153	121.26
1	Monday	19:00:00	1028	128	76.15
1	Monday	19:15:00	1063	111	78.74
1	Monday	19:30:00	1036	124	76.74
1	Monday	19:45:00	885	125	65.56
1	Monday	20:00:00	938	123	69.48
1	Monday	20:15:00	1017	118	75.33
1	Monday	20:30:00	1006	123	74.52
1	Monday	20:45:00	1002	130	74.22
1	Monday	21:00:00	910	112	67.41
1	Monday	21:15:00	954	131	70.67
1	Monday	21:30:00	1138	133	84.3
1	Monday	21:45:00	996	132	73.78
1	Monday	22:00:00	947	111	70.15
1	Monday	22:15:00	1048	118	77.63
1	Monday	22:30:00	992	119	73.48
1	Monday	22:45:00	1066	134	78.96
1	Monday	23:00:00	951	116	70.44
1	Monday	23:15:00	1115	110	82.59
1	Monday	23:30:00	952	123	70.52
1	Monday	23:45:00	1012	111	74.96
1	Tuesday	00:00:00	265	82	19.63
1	Tuesday	00:15:00	322	84	23.85
1	Tuesday	00:30:00	238	100	17.63
1	Tuesday	00:45:00	311	89	23.04
1	Tuesday	01:00:00	274	88	20.3
1	Tuesday	01:15:00	216	98	16
1	Tuesday	01:30:00	409	88	30.3
1	Tuesday	01:45:00	270	82	20
1	Tuesday	02:00:00	254	96	18.81
1	Tuesday	02:15:00	355	100	26.3
1	Tuesday	02:30:00	267	99	19.78
1	Tuesday	02:45:00	273	93	20.22
1	Tuesday	03:00:00	338	94	25.04
1	Tuesday	03:15:00	356	98	26.37
1	Tuesday	03:30:00	199	96	14.74
1	Tuesday	03:45:00	242	96	17.93
1	Tuesday	04:00:00	255	81	18.89
1	Tuesday	04:15:00	364	97	26.96
1	Tuesday	04:30:00	224	91	16.59
1	Tuesday	04:45:00	337	96	24.96
1	Tuesday	05:00:00	425	85	31.48
1	Tuesday	05:15:00	292	81	21.63
1	Tuesday	05:30:00	269	100	19.93
1	Tuesday	05:45:00	309	96	22.89
1	Tuesday	06:00:00	1113	117	82.44
1	Tuesday	06:15:00	971	117	71.93
1	Tuesday	06:30:00	1075	111	79.63
1	Tuesday	06:45:00	911	130	67.48
1	Tuesday	07:00:00	1843	143	136.52
1	Tuesday	07:15:00	1840	143	136.3
1	Tuesday	07:30:00	1819	142	134.74
1	Tuesday	07:45:00	1803	157	133.56
1	Tuesday	08:00:00	1772	144	131.26
1	Tuesday	08:15:00	1820	142	134.81
1	Tuesday	08:30:00	1931	152	143.04
1	Tuesday	08:45:00	1818	151	134.67
1	Tuesday	09:00:00	1025	129	75.93
1	Tuesday	09:15:00	1206	130	89.33
1	Tuesday	09:30:00	975	129	72.22
1	Tuesday	09:45:00	1132	132	83.85
1	Tuesday	10:00:00	985	130	72.96
1	Tuesday	10:15:00	943	114	69.85
1	Tuesday	10:30:00	1109	120	82.15
1	Tuesday	10:45:00	1117	115	82.74
1	Tuesday	11:00:00	994	119	73.63
1	Tuesday	11:15:00	1059	111	78.44
1	Tuesday	11:30:00	1068	116	79.11
1	Tuesday	11:45:00	931	121	68.96
1	Tuesday	12:00:00	915	128	67.78
1	Tuesday	12:15:00	948	122	70.22
1	Tuesday	12:30:00	1019	129	75.48
1	Tuesday	12:45:00	1140	122	84.44
1	Tuesday	13:00:00	885	126	65.56
1	Tuesday	13:15:00	962	130	71.26
1	Tuesday	13:30:00	1054	120	78.07
1	Tuesday	13:45:00	1000	128	74.07
1	Tuesday	14:00:00	1026	118	76
1	Tuesday	14:15:00	895	110	66.3
1	Tuesday	14:30:00	1186	125	87.85
1	Tuesday	14:45:00	1039	119	76.96
1	Tuesday	15:00:00	1134	117	84
1	Tuesday	15:15:00	984	117	72.89
1	Tuesday	15:30:00	992	114	73.48
1	Tuesday	15:45:00	1121	110	83.04
1	Tuesday	16:00:00	1063	125	78.74
1	Tuesday	16:15:00	1133	111	83.93
1	Tuesday	16:30:00	910	133	67.41
1	Tuesday	16:45:00	1070	124	79.26
1	Tuesday	17:00:00	1674	156	124
1	Tuesday	17:15:00	1750	142	129.63
1	Tuesday	17:30:00	1697	144	125.7
1	Tuesday	17:45:00	1867	144	138.3
1	Tuesday	18:00:00	1703	153	126.15
1	Tuesday	18:15:00	1595	152	118.15
1	Tuesday	18:30:00	1589	156	117.7
1	Tuesday	18:45:00	1338	142	99.11
1	Tuesday	19:00:00	1097	131	81.26
1	Tuesday	19:15:00	1100	124	81.48
1	Tuesday	19:30:00	1092	123	80.89
1	Tuesday	19:45:00	957	115	70.89
1	Tuesday	20:00:00	1018	127	75.41
1	Tuesday	20:15:00	933	128	69.11
1	Tuesday	20:30:00	1014	115	75.11
1	Tuesday	20:45:00	1064	132	78.81
1	Tuesday	21:00:00	1163	113	86.15
1	Tuesday	21:15:00	1089	126	80.67
1	Tuesday	21:30:00	894	111	66.22
1	Tuesday	21:45:00	938	120	69.48
1	Tuesday	22:00:00	900	124	66.67
1	Tuesday	22:15:00	936	133	69.33
1	Tuesday	22:30:00	1068	127	79.11
1	Tuesday	22:45:00	915	130	67.78
1	Tuesday	23:00:00	917	131	67.93
1	Tuesday	23:15:00	875	111	64.81
1	Tuesday	23:30:00	929	118	68.81
1	Tuesday	23:45:00	951	131	70.44
1	Wednesday	00:00:00	311	84	23.04
1	Wednesday	00:15:00	310	86	22.96
1	Wednesday	00:30:00	171	87	12.67
1	Wednesday	00:45:00	369	87	27.33
1	Wednesday	01:00:00	366	90	27.11
1	Wednesday	01:15:00	255	95	18.89
1	Wednesday	01:30:00	229	96	16.96
1	Wednesday	01:45:00	248	84	18.37
1	Wednesday	02:00:00	213	89	15.78
1	Wednesday	02:15:00	205	97	15.19
1	Wednesday	02:30:00	301	83	22.3
1	Wednesday	02:45:00	260	99	19.26
1	Wednesday	03:00:00	473	89	35.04
1	Wednesday	03:15:00	247	95	18.3
1	Wednesday	03:30:00	353	88	26.15
1	Wednesday	03:45:00	315	95	23.33
1	Wednesday	04:00:00	175	90	12.96
1	Wednesday	04:15:00	354	90	26.22
1	Wednesday	04:30:00	325	84	24.07
1	Wednesday	04:45:00	386	99	28.59
1	Wednesday	05:00:00	483	82	35.78
1	Wednesday	05:15:00	303	97	22.44
1	Wednesday	05:30:00	176	84	13.04
1	Wednesday	05:45:00	405	87	30
1	Wednesday	06:00:00	968	120	71.7
1	Wednesday	06:15:00	1008	112	74.67
1	Wednesday	06:30:00	967	119	71.63
1	Wednesday	06:45:00	1258	111	93.19
1	Wednesday	07:00:00	1871	140	138.59
1	Wednesday	07:15:00	1741	145	128.96
1	Wednesday	07:30:00	1571	156	116.37
1	Wednesday	07:45:00	1877	157	139.04
1	Wednesday	08:00:00	1806	148	133.78
1	Wednesday	08:15:00	1687	140	124.96
1	Wednesday	08:30:00	1927	147	142.74
1	Wednesday	08:45:00	1888	142	139.85
1	Wednesday	09:00:00	1010	123	74.81
1	Wednesday	09:15:00	841	122	62.3
1	Wednesday	09:30:00	1177	117	87.19
1	Wednesday	09:45:00	786	128	58.22
1	Wednesday	10:00:00	1167	124	86.44
1	Wednesday	10:15:00	900	124	66.67
1	Wednesday	10:30:00	955	117	70.74
1	Wednesday	10:45:00	942	115	69.78
1	Wednesday	11:00:00	1041	117	77.11
1	Wednesday	11:15:00	955	124	70.74
1	Wednesday	11:30:00	1164	116	86.22
1	Wednesday	11:45:00	1116	132	82.67
1	Wednesday	12:00:00	950	111	70.37
1	Wednesday	12:15:00	1055	110	78.15
1	Wednesday	12:30:00	959	124	71.04
1	Wednesday	12:45:00	1080	114	80
1	Wednesday	13:00:00	774	122	57.33
1	Wednesday	13:15:00	1137	128	84.22
1	Wednesday	13:30:00	1162	114	86.07
1	Wednesday	13:45:00	871	132	64.52
1	Wednesday	14:00:00	1049	121	77.7
1	Wednesday	14:15:00	956	117	70.81
1	Wednesday	14:30:00	1172	133	86.81
1	Wednesday	14:45:00	1016	118	75.26
1	Wednesday	15:00:00	1101	117	81.56
1	Wednesday	15:15:00	950	123	70.37
1	Wednesday	15:30:00	1014	110	75.11
1	Wednesday	15:45:00	1059	117	78.44
1	Wednesday	16:00:00	944	130	69.93
1	Wednesday	16:15:00	1056	130	78.22
1	Wednesday	16:30:00	939	129	69.56
1	Wednesday	16:45:00	1069	111	79.19
1	Wednesday	17:00:00	1405	156	104.07
1	Wednesday	17:15:00	1659	158	122.89
1	Wednesday	17:30:00	1670	159	123.7
1	Wednesday	17:45:00	1772	156	131.26
1	Wednesday	18:00:00	1673	157	123.93
1	Wednesday	18:15:00	1624	159	120.3
1	Wednesday	18:30:00	1846	147	136.74
1	Wednesday	18:45:00	1960	152	145.19
1	Wednesday	19:00:00	795	133	58.89
1	Wednesday	19:15:00	998	126	73.93
1	Wednesday	19:30:00	970	117	71.85
1	Wednesday	19:45:00	902	128	66.81
1	Wednesday	20:00:00	978	126	72.44
1	Wednesday	20:15:00	996	113	73.78
1	Wednesday	20:30:00	1010	116	74.81
1	Wednesday	20:45:00	979	128	72.52
1	Wednesday	21:00:00	998	132	73.93
1	Wednesday	21:15:00	1030	134	76.3
1	Wednesday	21:30:00	907	117	67.19
1	Wednesday	21:45:00	1001	112	74.15
1	Wednesday	22:00:00	1060	117	78.52
1	Wednesday	22:15:00	962	123	71.26
1	Wednesday	22:30:00	1121	125	83.04
1	Wednesday	22:45:00	1081	130	80.07
1	Wednesday	23:00:00	819	127	60.67
1	Wednesday	23:15:00	963	127	71.33
1	Wednesday	23:30:00	859	111	63.63
1	Wednesday	23:45:00	968	129	71.7
1	Thursday	00:00:00	323	92	23.93
1	Thursday	00:15:00	185	81	13.7
1	Thursday	00:30:00	259	87	19.19
1	Thursday	00:45:00	227	83	16.81
1	Thursday	01:00:00	441	94	32.67
1	Thursday	01:15:00	270	87	20
1	Thursday	01:30:00	318	88	23.56
1	Thursday	01:45:00	412	95	30.52
1	Thursday	02:00:00	246	84	18.22
1	Thursday	02:15:00	167	89	12.37
1	Thursday	02:30:00	361	89	26.74
1	Thursday	02:45:00	409	91	30.3
1	Thursday	03:00:00	332	87	24.59
1	Thursday	03:15:00	292	97	21.63
1	Thursday	03:30:00	349	97	25.85
1	Thursday	03:45:00	303	98	22.44
1	Thursday	04:00:00	321	96	23.78
1	Thursday	04:15:00	206	86	15.26
1	Thursday	04:30:00	254	90	18.81
1	Thursday	04:45:00	266	99	19.7
1	Thursday	05:00:00	386	90	28.59
1	Thursday	05:15:00	367	98	27.19
1	Thursday	05:30:00	351	89	26
1	Thursday	05:45:00	251	84	18.59
1	Thursday	06:00:00	883	125	65.41
1	Thursday	06:15:00	1060	130	78.52
1	Thursday	06:30:00	1110	125	82.22
1	Thursday	06:45:00	995	134	73.7
1	Thursday	07:00:00	1986	148	147.11
1	Thursday	07:15:00	1853	146	137.26
1	Thursday	07:30:00	1834	157	135.85
1	Thursday	07:45:00	1917	159	142
1	Thursday	08:00:00	1797	149	133.11
1	Thursday	08:15:00	1999	142	148.07
1	Thursday	08:30:00	1851	142	137.11
1	Thursday	08:45:00	1759	151	130.3
1	Thursday	09:00:00	1122	113	83.11
1	Thursday	09:15:00	1000	127	74.07
1	Thursday	09:30:00	824	121	61.04
1	Thursday	09:45:00	1059	112	78.44
1	Thursday	10:00:00	970	125	71.85
1	Thursday	10:15:00	1037	116	76.81
1	Thursday	10:30:00	1147	126	84.96
1	Thursday	10:45:00	935	127	69.26
1	Thursday	11:00:00	881	134	65.26
1	Thursday	11:15:00	1024	124	75.85
1	Thursday	11:30:00	784	133	58.07
1	Thursday	11:45:00	988	115	73.19
1	Thursday	12:00:00	1076	111	79.7
1	Thursday	12:15:00	1174	122	86.96
1	Thursday	12:30:00	961	112	71.19
1	Thursday	12:45:00	1062	131	78.67
1	Thursday	13:00:00	911	127	67.48
1	Thursday	13:15:00	1013	112	75.04
1	Thursday	13:30:00	987	133	73.11
1	Thursday	13:45:00	776	118	57.48
1	Thursday	14:00:00	985	134	72.96
1	Thursday	14:15:00	937	133	69.41
1	Thursday	14:30:00	986	127	73.04
1	Thursday	14:45:00	969	126	71.78
1	Thursday	15:00:00	1074	112	79.56
1	Thursday	15:15:00	1049	122	77.7
1	Thursday	15:30:00	1028	128	76.15
1	Thursday	15:45:00	997	125	73.85
1	Thursday	16:00:00	1091	134	80.81
1	Thursday	16:15:00	955	114	70.74
1	Thursday	16:30:00	928	116	68.74
1	Thursday	16:45:00	1009	123	74.74
1	Thursday	17:00:00	1662	141	123.11
1	Thursday	17:15:00	1707	156	126.44
1	Thursday	17:30:00	1608	141	119.11
1	Thursday	17:45:00	1872	142	138.67
1	Thursday	18:00:00	1627	146	120.52
1	Thursday	18:15:00	1756	154	130.07
1	Thursday	18:30:00	1737	157	128.67
1	Thursday	18:45:00	1824	140	135.11
1	Thursday	19:00:00	1048	112	77.63
1	Thursday	19:15:00	932	120	69.04
1	Thursday	19:30:00	1020	128	75.56
1	Thursday	19:45:00	929	113	68.81
1	Thursday	20:00:00	774	116	57.33
1	Thursday	20:15:00	1109	120	82.15
1	Thursday	20:30:00	1155	112	85.56
1	Thursday	20:45:00	1047	125	77.56
1	Thursday	21:00:00	1049	110	77.7
1	Thursday	21:15:00	1046	111	77.48
1	Thursday	21:30:00	972	124	72
1	Thursday	21:45:00	1118	123	82.81
1	Thursday	22:00:00	927	127	68.67
1	Thursday	22:15:00	1117	121	82.74
1	Thursday	22:30:00	1124	134	83.26
1	Thursday	22:45:00	916	118	67.85
1	Thursday	23:00:00	925	131	68.52
1	Thursday	23:15:00	900	133	66.67
1	Thursday	23:30:00	1021	126	75.63
1	Thursday	23:45:00	842	115	62.37
1	Friday	00:00:00	296	100	21.93
1	Friday	00:15:00	389	92	28.81
1	Friday	00:30:00	241	81	17.85
1	Friday	00:45:00	326	83	24.15
1	Friday	01:00:00	208	100	15.41
1	Friday	01:15:00	330	94	24.44
1	Friday	01:30:00	256	87	18.96
1	Friday	01:45:00	373	91	27.63
1	Friday	02:00:00	416	95	30.81
1	Friday	02:15:00	454	92	33.63
1	Friday	02:30:00	354	83	26.22
1	Friday	02:45:00	391	86	28.96
1	Friday	03:00:00	353	98	26.15
1	Friday	03:15:00	361	89	26.74
1	Friday	03:30:00	243	88	18
1	Friday	03:45:00	274	87	20.3
1	Friday	04:00:00	221	82	16.37
1	Friday	04:15:00	294	92	21.78
1	Friday	04:30:00	257	82	19.04
1	Friday	04:45:00	285	86	21.11
1	Friday	05:00:00	203	81	15.04
1	Friday	05:15:00	407	81	30.15
1	Friday	05:30:00	472	82	34.96
1	Friday	05:45:00	321	99	23.78
1	Friday	06:00:00	1084	111	80.3
1	Friday	06:15:00	1104	128	81.78
1	Friday	06:30:00	1073	121	79.48
1	Friday	06:45:00	831	130	61.56
1	Friday	07:00:00	1757	147	130.15
1	Friday	07:15:00	1888	149	139.85
1	Friday	07:30:00	1817	152	134.59
1	Friday	07:45:00	1703	154	126.15
1	Friday	08:00:00	2044	159	151.41
1	Friday	08:15:00	1700	141	125.93
1	Friday	08:30:00	2048	143	151.7
1	Friday	08:45:00	1819	150	134.74
1	Friday	09:00:00	1037	125	76.81
1	Friday	09:15:00	845	118	62.59
1	Friday	09:30:00	854	120	63.26
1	Friday	09:45:00	820	120	60.74
1	Friday	10:00:00	1128	114	83.56
1	Friday	10:15:00	1105	133	81.85
1	Friday	10:30:00	1094	121	81.04
1	Friday	10:45:00	960	123	71.11
1	Friday	11:00:00	969	129	71.78
1	Friday	11:15:00	988	112	73.19
1	Friday	11:30:00	1054	114	78.07
1	Friday	11:45:00	970	121	71.85
1	Friday	12:00:00	1033	134	76.52
1	Friday	12:15:00	901	120	66.74
1	Friday	12:30:00	1160	129	85.93
1	Friday	12:45:00	966	130	71.56
1	Friday	13:00:00	989	115	73.26
1	Friday	13:15:00	995	111	73.7
1	Friday	13:30:00	990	127	73.33
1	Friday	13:45:00	1092	117	80.89
1	Friday	14:00:00	981	134	72.67
1	Friday	14:15:00	1147	128	84.96
1	Friday	14:30:00	1157	111	85.7
1	Friday	14:45:00	1011	125	74.89
1	Friday	15:00:00	983	118	72.81
1	Friday	15:15:00	984	115	72.89
1	Friday	15:30:00	1033	115	76.52
1	Friday	15:45:00	1043	110	77.26
1	Friday	16:00:00	958	134	70.96
1	Friday	16:15:00	1015	116	75.19
1	Friday	16:30:00	892	134	66.07
1	Friday	16:45:00	1197	112	88.67
1	Friday	17:00:00	1914	149	141.78
1	Friday	17:15:00	1781	147	131.93
1	Friday	17:30:00	1564	151	115.85
1	Friday	17:45:00	1649	154	122.15
1	Friday	18:00:00	1969	155	145.85
1	Friday	18:15:00	1878	151	139.11
1	Friday	18:30:00	1789	143	132.52
1	Friday	18:45:00	1708	141	126.52
1	Friday	19:00:00	975	130	72.22
1	Friday	19:15:00	865	124	64.07
1	Friday	19:30:00	1245	119	92.22
1	Friday	19:45:00	1159	126	85.85
1	Friday	20:00:00	918	121	68
1	Friday	20:15:00	941	116	69.7
1	Friday	20:30:00	1042	119	77.19
1	Friday	20:45:00	1028	131	76.15
1	Friday	21:00:00	1086	133	80.44
1	Friday	21:15:00	923	122	68.37
1	Friday	21:30:00	1115	131	82.59
1	Friday	21:45:00	1127	124	83.48
1	Friday	22:00:00	975	119	72.22
1	Friday	22:15:00	1015	114	75.19
1	Friday	22:30:00	1039	113	76.96
1	Friday	22:45:00	1104	127	81.78
1	Friday	23:00:00	976	132	72.3
1	Friday	23:15:00	920	112	68.15
1	Friday	23:30:00	1048	130	77.63
1	Friday	23:45:00	1179	120	87.33
1	Saturday	00:00:00	203	99	15.04
1	Saturday	00:15:00	255	83	18.89
1	Saturday	00:30:00	132	94	9.78
1	Saturday	00:45:00	326	97	24.15
1	Saturday	01:00:00	409	94	30.3
1	Saturday	01:15:00	305	96	22.59
1	Saturday	01:30:00	209	92	15.48
1	Saturday	01:45:00	352	99	26.07
1	Saturday	02:00:00	284	93	21.04
1	Saturday	02:15:00	358	89	26.52
1	Saturday	02:30:00	179	95	13.26
1	Saturday	02:45:00	266	95	19.7
1	Saturday	03:00:00	404	81	29.93
1	Saturday	03:15:00	270	97	20
1	Saturday	03:30:00	324	86	24
1	Saturday	03:45:00	237	85	17.56
1	Saturday	04:00:00	318	88	23.56
1	Saturday	04:15:00	301	81	22.3
1	Saturday	04:30:00	273	94	20.22
1	Saturday	04:45:00	364	89	26.96
1	Saturday	05:00:00	383	87	28.37
1	Saturday	05:15:00	265	88	19.63
1	Saturday	05:30:00	252	92	18.67
1	Saturday	05:45:00	367	97	27.19
1	Saturday	06:00:00	1099	114	81.41
1	Saturday	06:15:00	878	126	65.04
1	Saturday	06:30:00	1001	112	74.15
1	Saturday	06:45:00	1129	123	83.63
1	Saturday	07:00:00	1075	159	79.63
1	Saturday	07:15:00	1005	142	74.44
1	Saturday	07:30:00	997	157	73.85
1	Saturday	07:45:00	1034	149	76.59
1	Saturday	08:00:00	991	140	73.41
1	Saturday	08:15:00	1038	153	76.89
1	Saturday	08:30:00	1017	145	75.33
1	Saturday	08:45:00	920	147	68.15
1	Saturday	09:00:00	906	124	67.11
1	Saturday	09:15:00	1031	122	76.37
1	Saturday	09:30:00	1035	120	76.67
1	Saturday	09:45:00	1183	128	87.63
1	Saturday	10:00:00	990	111	73.33
1	Saturday	10:15:00	941	120	69.7
1	Saturday	10:30:00	1120	124	82.96
1	Saturday	10:45:00	935	125	69.26
1	Saturday	11:00:00	1151	113	85.26
1	Saturday	11:15:00	922	129	68.3
1	Saturday	11:30:00	1097	127	81.26
1	Saturday	11:45:00	879	116	65.11
1	Saturday	12:00:00	979	116	72.52
1	Saturday	12:15:00	1108	132	82.07
1	Saturday	12:30:00	824	131	61.04
1	Saturday	12:45:00	1099	132	81.41
1	Saturday	13:00:00	952	110	70.52
1	Saturday	13:15:00	1050	122	77.78
1	Saturday	13:30:00	1027	112	76.07
1	Saturday	13:45:00	999	130	74
1	Saturday	14:00:00	1278	129	94.67
1	Saturday	14:15:00	1411	112	104.52
1	Saturday	14:30:00	1182	115	87.56
1	Saturday	14:45:00	1443	126	106.89
1	Saturday	15:00:00	1458	125	108
1	Saturday	15:15:00	1443	117	106.89
1	Saturday	15:30:00	1585	111	117.41
1	Saturday	15:45:00	1197	126	88.67
1	Saturday	16:00:00	1344	133	99.56
1	Saturday	16:15:00	1409	117	104.37
1	Saturday	16:30:00	1372	133	101.63
1	Saturday	16:45:00	1165	123	86.3
1	Saturday	17:00:00	1203	144	89.11
1	Saturday	17:15:00	1554	149	115.11
1	Saturday	17:30:00	1526	141	113.04
1	Saturday	17:45:00	1269	148	94
1	Saturday	18:00:00	1553	157	115.04
1	Saturday	18:15:00	1303	147	96.52
1	Saturday	18:30:00	1345	155	99.63
1	Saturday	18:45:00	1507	150	111.63
1	Saturday	19:00:00	1327	117	98.3
1	Saturday	19:15:00	1128	134	83.56
1	Saturday	19:30:00	1310	129	97.04
1	Saturday	19:45:00	1364	123	101.04
1	Saturday	20:00:00	959	116	71.04
1	Saturday	20:15:00	1026	130	76
1	Saturday	20:30:00	908	120	67.26
1	Saturday	20:45:00	1050	134	77.78
1	Saturday	21:00:00	988	124	73.19
1	Saturday	21:15:00	902	121	66.81
1	Saturday	21:30:00	1109	110	82.15
1	Saturday	21:45:00	851	128	63.04
1	Saturday	22:00:00	1090	114	80.74
1	Saturday	22:15:00	927	125	68.67
1	Saturday	22:30:00	1086	112	80.44
1	Saturday	22:45:00	1081	120	80.07
1	Saturday	23:00:00	1045	123	77.41
1	Saturday	23:15:00	926	118	68.59
1	Saturday	23:30:00	944	113	69.93
1	Saturday	23:45:00	828	128	61.33
1	Sunday	00:00:00	355	82	26.3
1	Sunday	00:15:00	366	98	27.11
1	Sunday	00:30:00	275	93	20.37
1	Sunday	00:45:00	259	88	19.19
1	Sunday	01:00:00	267	97	19.78
1	Sunday	01:15:00	393	96	29.11
1	Sunday	01:30:00	477	97	35.33
1	Sunday	01:45:00	265	83	19.63
1	Sunday	02:00:00	287	82	21.26
1	Sunday	02:15:00	258	88	19.11
1	Sunday	02:30:00	302	82	22.37
1	Sunday	02:45:00	233	84	17.26
1	Sunday	03:00:00	251	81	18.59
1	Sunday	03:15:00	382	88	28.3
1	Sunday	03:30:00	268	81	19.85
1	Sunday	03:45:00	295	95	21.85
1	Sunday	04:00:00	246	91	18.22
1	Sunday	04:15:00	218	88	16.15
1	Sunday	04:30:00	305	96	22.59
1	Sunday	04:45:00	301	84	22.3
1	Sunday	05:00:00	329	97	24.37
1	Sunday	05:15:00	387	100	28.67
1	Sunday	05:30:00	236	81	17.48
1	Sunday	05:45:00	323	89	23.93
1	Sunday	06:00:00	875	123	64.81
1	Sunday	06:15:00	886	131	65.63
1	Sunday	06:30:00	1080	115	80
1	Sunday	06:45:00	960	133	71.11
1	Sunday	07:00:00	985	150	72.96
1	Sunday	07:15:00	951	140	70.44
1	Sunday	07:30:00	992	154	73.48
1	Sunday	07:45:00	1031	146	76.37
1	Sunday	08:00:00	1073	153	79.48
1	Sunday	08:15:00	1000	144	74.07
1	Sunday	08:30:00	1014	151	75.11
1	Sunday	08:45:00	919	157	68.07
1	Sunday	09:00:00	1032	134	76.44
1	Sunday	09:15:00	1073	126	79.48
1	Sunday	09:30:00	966	116	71.56
1	Sunday	09:45:00	1120	115	82.96
1	Sunday	10:00:00	1022	119	75.7
1	Sunday	10:15:00	1080	111	80
1	Sunday	10:30:00	1046	116	77.48
1	Sunday	10:45:00	946	117	70.07
1	Sunday	11:00:00	935	112	69.26
1	Sunday	11:15:00	908	129	67.26
1	Sunday	11:30:00	1140	129	84.44
1	Sunday	11:45:00	889	130	65.85
1	Sunday	12:00:00	945	123	70
1	Sunday	12:15:00	898	126	66.52
1	Sunday	12:30:00	1066	110	78.96
1	Sunday	12:45:00	1078	116	79.85
1	Sunday	13:00:00	1108	127	82.07
1	Sunday	13:15:00	945	120	70
1	Sunday	13:30:00	937	133	69.41
1	Sunday	13:45:00	1066	114	78.96
1	Sunday	14:00:00	1545	124	114.44
1	Sunday	14:15:00	1177	115	87.19
1	Sunday	14:30:00	1387	112	102.74
1	Sunday	14:45:00	1465	120	108.52
1	Sunday	15:00:00	1319	114	97.7
1	Sunday	15:15:00	1506	114	111.56
1	Sunday	15:30:00	1552	131	114.96
1	Sunday	15:45:00	1371	110	101.56
1	Sunday	16:00:00	1424	130	105.48
1	Sunday	16:15:00	1366	115	101.19
1	Sunday	16:30:00	1400	112	103.7
1	Sunday	16:45:00	1590	111	117.78
1	Sunday	17:00:00	1284	142	95.11
1	Sunday	17:15:00	1419	159	105.11
1	Sunday	17:30:00	1464	148	108.44
1	Sunday	17:45:00	1278	142	94.67
1	Sunday	18:00:00	1459	155	108.07
1	Sunday	18:15:00	1511	140	111.93
1	Sunday	18:30:00	1322	148	97.93
1	Sunday	18:45:00	1352	150	100.15
1	Sunday	19:00:00	1597	131	118.3
1	Sunday	19:15:00	1510	124	111.85
1	Sunday	19:30:00	1365	112	101.11
1	Sunday	19:45:00	1363	116	100.96
1	Sunday	20:00:00	987	110	73.11
1	Sunday	20:15:00	998	112	73.93
1	Sunday	20:30:00	1107	115	82
1	Sunday	20:45:00	942	134	69.78
1	Sunday	21:00:00	1016	123	75.26
1	Sunday	21:15:00	999	118	74
1	Sunday	21:30:00	1106	127	81.93
1	Sunday	21:45:00	1086	132	80.44
1	Sunday	22:00:00	912	123	67.56
1	Sunday	22:15:00	1082	117	80.15
1	Sunday	22:30:00	930	123	68.89
1	Sunday	22:45:00	968	117	71.7
1	Sunday	23:00:00	1036	132	76.74
1	Sunday	23:15:00	996	123	73.78
1	Sunday	23:30:00	1031	118	76.37
1	Sunday	23:45:00	1183	132	87.63
2	Monday	00:00:00	436	81	32.3
2	Monday	00:15:00	284	97	21.04
2	Monday	00:30:00	271	100	20.07
2	Monday	00:45:00	190	90	14.07
2	Monday	01:00:00	409	97	30.3
2	Monday	01:15:00	176	85	13.04
2	Monday	01:30:00	304	89	22.52
2	Monday	01:45:00	361	96	26.74
2	Monday	02:00:00	223	89	16.52
2	Monday	02:15:00	345	84	25.56
2	Monday	02:30:00	238	82	17.63
2	Monday	02:45:00	340	93	25.19
2	Monday	03:00:00	327	82	24.22
2	Monday	03:15:00	223	97	16.52
2	Monday	03:30:00	167	89	12.37
2	Monday	03:45:00	333	92	24.67
2	Monday	04:00:00	419	95	31.04
2	Monday	04:15:00	281	93	20.81
2	Monday	04:30:00	211	88	15.63
2	Monday	04:45:00	225	98	16.67
2	Monday	05:00:00	104	84	7.7
2	Monday	05:15:00	290	87	21.48
2	Monday	05:30:00	314	94	23.26
2	Monday	05:45:00	382	91	28.3
2	Monday	06:00:00	1021	118	75.63
2	Monday	06:15:00	996	126	73.78
2	Monday	06:30:00	934	116	69.19
2	Monday	06:45:00	968	120	71.7
2	Monday	07:00:00	1764	153	130.67
2	Monday	07:15:00	1706	158	126.37
2	Monday	07:30:00	1874	152	138.81
2	Monday	07:45:00	1686	152	124.89
2	Monday	08:00:00	1889	153	139.93
2	Monday	08:15:00	1783	157	132.07
2	Monday	08:30:00	1821	140	134.89
2	Monday	08:45:00	1548	158	114.67
2	Monday	09:00:00	1200	126	88.89
2	Monday	09:15:00	1032	118	76.44
2	Monday	09:30:00	1079	122	79.93
2	Monday	09:45:00	1054	112	78.07
2	Monday	10:00:00	969	111	71.78
2	Monday	10:15:00	1108	117	82.07
2	Monday	10:30:00	1090	121	80.74
2	Monday	10:45:00	895	122	66.3
2	Monday	11:00:00	1054	126	78.07
2	Monday	11:15:00	911	133	67.48
2	Monday	11:30:00	1098	131	81.33
2	Monday	11:45:00	1030	122	76.3
2	Monday	12:00:00	869	121	64.37
2	Monday	12:15:00	1066	121	78.96
2	Monday	12:30:00	1029	117	76.22
2	Monday	12:45:00	974	110	72.15
2	Monday	13:00:00	1266	114	93.78
2	Monday	13:15:00	974	110	72.15
2	Monday	13:30:00	901	119	66.74
2	Monday	13:45:00	1174	120	86.96
2	Monday	14:00:00	1076	120	79.7
2	Monday	14:15:00	1029	114	76.22
2	Monday	14:30:00	1103	133	81.7
2	Monday	14:45:00	1011	113	74.89
2	Monday	15:00:00	915	123	67.78
2	Monday	15:15:00	974	119	72.15
2	Monday	15:30:00	826	124	61.19
2	Monday	15:45:00	910	114	67.41
2	Monday	16:00:00	1003	132	74.3
2	Monday	16:15:00	1009	118	74.74
2	Monday	16:30:00	1013	122	75.04
2	Monday	16:45:00	1018	122	75.41
2	Monday	17:00:00	1869	158	138.44
2	Monday	17:15:00	1782	152	132
2	Monday	17:30:00	1530	151	113.33
2	Monday	17:45:00	1780	140	131.85
2	Monday	18:00:00	1604	142	118.81
2	Monday	18:15:00	1714	143	126.96
2	Monday	18:30:00	1774	158	131.41
2	Monday	18:45:00	1591	144	117.85
2	Monday	19:00:00	1136	128	84.15
2	Monday	19:15:00	969	111	71.78
2	Monday	19:30:00	1109	121	82.15
2	Monday	19:45:00	949	133	70.3
2	Monday	20:00:00	1031	121	76.37
2	Monday	20:15:00	928	129	68.74
2	Monday	20:30:00	1072	113	79.41
2	Monday	20:45:00	894	133	66.22
2	Monday	21:00:00	1108	134	82.07
2	Monday	21:15:00	1067	130	79.04
2	Monday	21:30:00	1009	128	74.74
2	Monday	21:45:00	1206	116	89.33
2	Monday	22:00:00	1083	117	80.22
2	Monday	22:15:00	900	123	66.67
2	Monday	22:30:00	1014	127	75.11
2	Monday	22:45:00	1144	120	84.74
2	Monday	23:00:00	1060	130	78.52
2	Monday	23:15:00	1065	133	78.89
2	Monday	23:30:00	1103	124	81.7
2	Monday	23:45:00	1024	124	75.85
2	Tuesday	00:00:00	291	96	21.56
2	Tuesday	00:15:00	347	100	25.7
2	Tuesday	00:30:00	371	93	27.48
2	Tuesday	00:45:00	342	87	25.33
2	Tuesday	01:00:00	136	95	10.07
2	Tuesday	01:15:00	230	87	17.04
2	Tuesday	01:30:00	215	93	15.93
2	Tuesday	01:45:00	212	99	15.7
2	Tuesday	02:00:00	256	86	18.96
2	Tuesday	02:15:00	304	98	22.52
2	Tuesday	02:30:00	331	94	24.52
2	Tuesday	02:45:00	216	92	16
2	Tuesday	03:00:00	210	84	15.56
2	Tuesday	03:15:00	354	91	26.22
2	Tuesday	03:30:00	451	81	33.41
2	Tuesday	03:45:00	432	83	32
2	Tuesday	04:00:00	370	86	27.41
2	Tuesday	04:15:00	490	88	36.3
2	Tuesday	04:30:00	332	89	24.59
2	Tuesday	04:45:00	206	83	15.26
2	Tuesday	05:00:00	368	92	27.26
2	Tuesday	05:15:00	314	84	23.26
2	Tuesday	05:30:00	269	95	19.93
2	Tuesday	05:45:00	354	93	26.22
2	Tuesday	06:00:00	987	120	73.11
2	Tuesday	06:15:00	993	118	73.56
2	Tuesday	06:30:00	1005	113	74.44
2	Tuesday	06:45:00	790	133	58.52
2	Tuesday	07:00:00	1892	140	140.15
2	Tuesday	07:15:00	1736	150	128.59
2	Tuesday	07:30:00	1822	151	134.96
2	Tuesday	07:45:00	1798	148	133.19
2	Tuesday	08:00:00	1806	151	133.78
2	Tuesday	08:15:00	1555	148	115.19
2	Tuesday	08:30:00	1697	153	125.7
2	Tuesday	08:45:00	1787	144	132.37
2	Tuesday	09:00:00	1041	125	77.11
2	Tuesday	09:15:00	1058	131	78.37
2	Tuesday	09:30:00	996	122	73.78
2	Tuesday	09:45:00	1045	113	77.41
2	Tuesday	10:00:00	986	121	73.04
2	Tuesday	10:15:00	994	131	73.63
2	Tuesday	10:30:00	1007	120	74.59
2	Tuesday	10:45:00	948	131	70.22
2	Tuesday	11:00:00	1092	124	80.89
2	Tuesday	11:15:00	821	131	60.81
2	Tuesday	11:30:00	1018	112	75.41
2	Tuesday	11:45:00	785	126	58.15
2	Tuesday	12:00:00	1001	120	74.15
2	Tuesday	12:15:00	1085	132	80.37
2	Tuesday	12:30:00	1093	117	80.96
2	Tuesday	12:45:00	945	124	70
2	Tuesday	13:00:00	990	115	73.33
2	Tuesday	13:15:00	812	134	60.15
2	Tuesday	13:30:00	1085	129	80.37
2	Tuesday	13:45:00	1172	125	86.81
2	Tuesday	14:00:00	1011	116	74.89
2	Tuesday	14:15:00	1066	120	78.96
2	Tuesday	14:30:00	1087	133	80.52
2	Tuesday	14:45:00	771	113	57.11
2	Tuesday	15:00:00	1052	111	77.93
2	Tuesday	15:15:00	1070	132	79.26
2	Tuesday	15:30:00	1156	117	85.63
2	Tuesday	15:45:00	1013	124	75.04
2	Tuesday	16:00:00	1133	126	83.93
2	Tuesday	16:15:00	917	119	67.93
2	Tuesday	16:30:00	862	122	63.85
2	Tuesday	16:45:00	1096	124	81.19
2	Tuesday	17:00:00	1692	140	125.33
2	Tuesday	17:15:00	1752	154	129.78
2	Tuesday	17:30:00	1697	156	125.7
2	Tuesday	17:45:00	1738	148	128.74
2	Tuesday	18:00:00	1583	157	117.26
2	Tuesday	18:15:00	1764	153	130.67
2	Tuesday	18:30:00	1663	157	123.19
2	Tuesday	18:45:00	1578	142	116.89
2	Tuesday	19:00:00	922	121	68.3
2	Tuesday	19:15:00	1058	126	78.37
2	Tuesday	19:30:00	995	115	73.7
2	Tuesday	19:45:00	981	125	72.67
2	Tuesday	20:00:00	1038	134	76.89
2	Tuesday	20:15:00	908	127	67.26
2	Tuesday	20:30:00	950	131	70.37
2	Tuesday	20:45:00	1080	111	80
2	Tuesday	21:00:00	1012	125	74.96
2	Tuesday	21:15:00	931	113	68.96
2	Tuesday	21:30:00	992	116	73.48
2	Tuesday	21:45:00	1065	121	78.89
2	Tuesday	22:00:00	1039	119	76.96
2	Tuesday	22:15:00	984	132	72.89
2	Tuesday	22:30:00	975	114	72.22
2	Tuesday	22:45:00	882	121	65.33
2	Tuesday	23:00:00	953	118	70.59
2	Tuesday	23:15:00	1030	134	76.3
2	Tuesday	23:30:00	1014	129	75.11
2	Tuesday	23:45:00	959	123	71.04
2	Wednesday	00:00:00	266	83	19.7
2	Wednesday	00:15:00	275	88	20.37
2	Wednesday	00:30:00	357	96	26.44
2	Wednesday	00:45:00	313	97	23.19
2	Wednesday	01:00:00	322	82	23.85
2	Wednesday	01:15:00	170	82	12.59
2	Wednesday	01:30:00	188	86	13.93
2	Wednesday	01:45:00	344	91	25.48
2	Wednesday	02:00:00	354	88	26.22
2	Wednesday	02:15:00	255	82	18.89
2	Wednesday	02:30:00	282	87	20.89
2	Wednesday	02:45:00	336	98	24.89
2	Wednesday	03:00:00	328	97	24.3
2	Wednesday	03:15:00	227	88	16.81
2	Wednesday	03:30:00	206	96	15.26
2	Wednesday	03:45:00	288	94	21.33
2	Wednesday	04:00:00	191	98	14.15
2	Wednesday	04:15:00	222	82	16.44
2	Wednesday	04:30:00	401	96	29.7
2	Wednesday	04:45:00	399	96	29.56
2	Wednesday	05:00:00	372	87	27.56
2	Wednesday	05:15:00	240	86	17.78
2	Wednesday	05:30:00	341	93	25.26
2	Wednesday	05:45:00	281	91	20.81
2	Wednesday	06:00:00	959	118	71.04
2	Wednesday	06:15:00	992	131	73.48
2	Wednesday	06:30:00	976	129	72.3
2	Wednesday	06:45:00	942	114	69.78
2	Wednesday	07:00:00	1755	158	130
2	Wednesday	07:15:00	1851	141	137.11
2	Wednesday	07:30:00	1957	145	144.96
2	Wednesday	07:45:00	1847	146	136.81
2	Wednesday	08:00:00	1805	141	133.7
2	Wednesday	08:15:00	1773	152	131.33
2	Wednesday	08:30:00	1808	142	133.93
2	Wednesday	08:45:00	1808	155	133.93
2	Wednesday	09:00:00	1055	110	78.15
2	Wednesday	09:15:00	887	113	65.7
2	Wednesday	09:30:00	1098	127	81.33
2	Wednesday	09:45:00	1004	110	74.37
2	Wednesday	10:00:00	1017	113	75.33
2	Wednesday	10:15:00	1150	115	85.19
2	Wednesday	10:30:00	1042	128	77.19
2	Wednesday	10:45:00	824	125	61.04
2	Wednesday	11:00:00	994	112	73.63
2	Wednesday	11:15:00	1026	113	76
2	Wednesday	11:30:00	931	131	68.96
2	Wednesday	11:45:00	1115	116	82.59
2	Wednesday	12:00:00	1024	127	75.85
2	Wednesday	12:15:00	973	130	72.07
2	Wednesday	12:30:00	850	126	62.96
2	Wednesday	12:45:00	1026	123	76
2	Wednesday	13:00:00	915	110	67.78
2	Wednesday	13:15:00	871	128	64.52
2	Wednesday	13:30:00	969	124	71.78
2	Wednesday	13:45:00	1011	129	74.89
2	Wednesday	14:00:00	1161	123	86
2	Wednesday	14:15:00	1086	133	80.44
2	Wednesday	14:30:00	984	119	72.89
2	Wednesday	14:45:00	935	114	69.26
2	Wednesday	15:00:00	962	126	71.26
2	Wednesday	15:15:00	828	112	61.33
2	Wednesday	15:30:00	920	125	68.15
2	Wednesday	15:45:00	1169	115	86.59
2	Wednesday	16:00:00	1026	116	76
2	Wednesday	16:15:00	954	129	70.67
2	Wednesday	16:30:00	1200	124	88.89
2	Wednesday	16:45:00	1202	131	89.04
2	Wednesday	17:00:00	1869	155	138.44
2	Wednesday	17:15:00	1903	141	140.96
2	Wednesday	17:30:00	1692	143	125.33
2	Wednesday	17:45:00	1863	140	138
2	Wednesday	18:00:00	1691	156	125.26
2	Wednesday	18:15:00	1773	149	131.33
2	Wednesday	18:30:00	1795	149	132.96
2	Wednesday	18:45:00	1651	145	122.3
2	Wednesday	19:00:00	923	130	68.37
2	Wednesday	19:15:00	1030	124	76.3
2	Wednesday	19:30:00	1071	128	79.33
2	Wednesday	19:45:00	1209	134	89.56
2	Wednesday	20:00:00	1149	122	85.11
2	Wednesday	20:15:00	1057	124	78.3
2	Wednesday	20:30:00	981	123	72.67
2	Wednesday	20:45:00	885	117	65.56
2	Wednesday	21:00:00	828	110	61.33
2	Wednesday	21:15:00	965	125	71.48
2	Wednesday	21:30:00	1044	128	77.33
2	Wednesday	21:45:00	851	133	63.04
2	Wednesday	22:00:00	976	110	72.3
2	Wednesday	22:15:00	1040	126	77.04
2	Wednesday	22:30:00	1050	134	77.78
2	Wednesday	22:45:00	1048	110	77.63
2	Wednesday	23:00:00	1060	133	78.52
2	Wednesday	23:15:00	1034	120	76.59
2	Wednesday	23:30:00	1106	117	81.93
2	Wednesday	23:45:00	1121	114	83.04
2	Thursday	00:00:00	350	90	25.93
2	Thursday	00:15:00	256	94	18.96
2	Thursday	00:30:00	264	97	19.56
2	Thursday	00:45:00	220	98	16.3
2	Thursday	01:00:00	336	100	24.89
2	Thursday	01:15:00	378	83	28
2	Thursday	01:30:00	315	81	23.33
2	Thursday	01:45:00	356	100	26.37
2	Thursday	02:00:00	204	91	15.11
2	Thursday	02:15:00	219	81	16.22
2	Thursday	02:30:00	311	87	23.04
2	Thursday	02:45:00	174	91	12.89
2	Thursday	03:00:00	216	84	16
2	Thursday	03:15:00	245	82	18.15
2	Thursday	03:30:00	327	92	24.22
2	Thursday	03:45:00	363	84	26.89
2	Thursday	04:00:00	170	92	12.59
2	Thursday	04:15:00	277	88	20.52
2	Thursday	04:30:00	335	85	24.81
2	Thursday	04:45:00	392	100	29.04
2	Thursday	05:00:00	161	91	11.93
2	Thursday	05:15:00	447	99	33.11
2	Thursday	05:30:00	442	87	32.74
2	Thursday	05:45:00	241	82	17.85
2	Thursday	06:00:00	1056	133	78.22
2	Thursday	06:15:00	1186	124	87.85
2	Thursday	06:30:00	1061	112	78.59
2	Thursday	06:45:00	1139	110	84.37
2	Thursday	07:00:00	1685	152	124.81
2	Thursday	07:15:00	1878	155	139.11
2	Thursday	07:30:00	1828	146	135.41
2	Thursday	07:45:00	1803	146	133.56
2	Thursday	08:00:00	1807	142	133.85
2	Thursday	08:15:00	1731	140	128.22
2	Thursday	08:30:00	1757	154	130.15
2	Thursday	08:45:00	1791	155	132.67
2	Thursday	09:00:00	1106	134	81.93
2	Thursday	09:15:00	995	121	73.7
2	Thursday	09:30:00	1056	123	78.22
2	Thursday	09:45:00	1108	118	82.07
2	Thursday	10:00:00	1043	130	77.26
2	Thursday	10:15:00	1086	127	80.44
2	Thursday	10:30:00	999	117	74
2	Thursday	10:45:00	1024	134	75.85
2	Thursday	11:00:00	1076	129	79.7
2	Thursday	11:15:00	962	111	71.26
2	Thursday	11:30:00	1023	129	75.78
2	Thursday	11:45:00	879	131	65.11
2	Thursday	12:00:00	1130	132	83.7
2	Thursday	12:15:00	841	129	62.3
2	Thursday	12:30:00	969	120	71.78
2	Thursday	12:45:00	1040	118	77.04
2	Thursday	13:00:00	1097	134	81.26
2	Thursday	13:15:00	958	114	70.96
2	Thursday	13:30:00	841	129	62.3
2	Thursday	13:45:00	989	121	73.26
2	Thursday	14:00:00	968	118	71.7
2	Thursday	14:15:00	827	126	61.26
2	Thursday	14:30:00	977	130	72.37
2	Thursday	14:45:00	1078	114	79.85
2	Thursday	15:00:00	1139	121	84.37
2	Thursday	15:15:00	1133	131	83.93
2	Thursday	15:30:00	1021	134	75.63
2	Thursday	15:45:00	904	121	66.96
2	Thursday	16:00:00	1118	125	82.81
2	Thursday	16:15:00	993	121	73.56
2	Thursday	16:30:00	750	126	55.56
2	Thursday	16:45:00	1019	124	75.48
2	Thursday	17:00:00	1868	140	138.37
2	Thursday	17:15:00	1835	153	135.93
2	Thursday	17:30:00	1677	149	124.22
2	Thursday	17:45:00	1831	143	135.63
2	Thursday	18:00:00	1733	159	128.37
2	Thursday	18:15:00	1814	140	134.37
2	Thursday	18:30:00	1650	145	122.22
2	Thursday	18:45:00	1783	154	132.07
2	Thursday	19:00:00	960	127	71.11
2	Thursday	19:15:00	1042	123	77.19
2	Thursday	19:30:00	1010	116	74.81
2	Thursday	19:45:00	994	131	73.63
2	Thursday	20:00:00	1137	125	84.22
2	Thursday	20:15:00	906	129	67.11
2	Thursday	20:30:00	982	125	72.74
2	Thursday	20:45:00	973	132	72.07
2	Thursday	21:00:00	1085	112	80.37
2	Thursday	21:15:00	1022	119	75.7
2	Thursday	21:30:00	938	128	69.48
2	Thursday	21:45:00	1116	120	82.67
2	Thursday	22:00:00	1225	132	90.74
2	Thursday	22:15:00	924	114	68.44
2	Thursday	22:30:00	1116	129	82.67
2	Thursday	22:45:00	1036	120	76.74
2	Thursday	23:00:00	1017	131	75.33
2	Thursday	23:15:00	1036	130	76.74
2	Thursday	23:30:00	966	134	71.56
2	Thursday	23:45:00	938	128	69.48
2	Friday	00:00:00	367	100	27.19
2	Friday	00:15:00	284	83	21.04
2	Friday	00:30:00	371	87	27.48
2	Friday	00:45:00	288	100	21.33
2	Friday	01:00:00	420	89	31.11
2	Friday	01:15:00	372	95	27.56
2	Friday	01:30:00	404	88	29.93
2	Friday	01:45:00	254	95	18.81
2	Friday	02:00:00	278	90	20.59
2	Friday	02:15:00	268	81	19.85
2	Friday	02:30:00	273	84	20.22
2	Friday	02:45:00	359	85	26.59
2	Friday	03:00:00	423	85	31.33
2	Friday	03:15:00	291	92	21.56
2	Friday	03:30:00	353	93	26.15
2	Friday	03:45:00	239	89	17.7
2	Friday	04:00:00	332	82	24.59
2	Friday	04:15:00	384	94	28.44
2	Friday	04:30:00	231	81	17.11
2	Friday	04:45:00	255	81	18.89
2	Friday	05:00:00	320	93	23.7
2	Friday	05:15:00	266	91	19.7
2	Friday	05:30:00	196	88	14.52
2	Friday	05:45:00	297	95	22
2	Friday	06:00:00	955	132	70.74
2	Friday	06:15:00	1143	114	84.67
2	Friday	06:30:00	1115	123	82.59
2	Friday	06:45:00	1004	110	74.37
2	Friday	07:00:00	1591	149	117.85
2	Friday	07:15:00	1644	152	121.78
2	Friday	07:30:00	1761	151	130.44
2	Friday	07:45:00	1866	154	138.22
2	Friday	08:00:00	1969	147	145.85
2	Friday	08:15:00	1656	157	122.67
2	Friday	08:30:00	1990	151	147.41
2	Friday	08:45:00	1921	146	142.3
2	Friday	09:00:00	1003	125	74.3
2	Friday	09:15:00	859	134	63.63
2	Friday	09:30:00	1075	122	79.63
2	Friday	09:45:00	1233	123	91.33
2	Friday	10:00:00	934	116	69.19
2	Friday	10:15:00	1016	115	75.26
2	Friday	10:30:00	1007	112	74.59
2	Friday	10:45:00	1013	131	75.04
2	Friday	11:00:00	1204	132	89.19
2	Friday	11:15:00	922	123	68.3
2	Friday	11:30:00	1012	114	74.96
2	Friday	11:45:00	992	118	73.48
2	Friday	12:00:00	927	129	68.67
2	Friday	12:15:00	888	122	65.78
2	Friday	12:30:00	1191	126	88.22
2	Friday	12:45:00	1142	131	84.59
2	Friday	13:00:00	947	122	70.15
2	Friday	13:15:00	952	127	70.52
2	Friday	13:30:00	1065	124	78.89
2	Friday	13:45:00	1038	126	76.89
2	Friday	14:00:00	1109	132	82.15
2	Friday	14:15:00	755	126	55.93
2	Friday	14:30:00	1037	127	76.81
2	Friday	14:45:00	1075	122	79.63
2	Friday	15:00:00	1127	125	83.48
2	Friday	15:15:00	904	129	66.96
2	Friday	15:30:00	1071	121	79.33
2	Friday	15:45:00	948	129	70.22
2	Friday	16:00:00	1035	118	76.67
2	Friday	16:15:00	991	112	73.41
2	Friday	16:30:00	972	124	72
2	Friday	16:45:00	1112	134	82.37
2	Friday	17:00:00	1585	151	117.41
2	Friday	17:15:00	1797	158	133.11
2	Friday	17:30:00	1664	156	123.26
2	Friday	17:45:00	1656	147	122.67
2	Friday	18:00:00	1715	157	127.04
2	Friday	18:15:00	1771	158	131.19
2	Friday	18:30:00	1860	142	137.78
2	Friday	18:45:00	1499	158	111.04
2	Friday	19:00:00	1181	115	87.48
2	Friday	19:15:00	963	111	71.33
2	Friday	19:30:00	1193	129	88.37
2	Friday	19:45:00	976	120	72.3
2	Friday	20:00:00	854	126	63.26
2	Friday	20:15:00	1143	123	84.67
2	Friday	20:30:00	990	123	73.33
2	Friday	20:45:00	951	110	70.44
2	Friday	21:00:00	1027	133	76.07
2	Friday	21:15:00	1041	121	77.11
2	Friday	21:30:00	928	133	68.74
2	Friday	21:45:00	927	123	68.67
2	Friday	22:00:00	1062	112	78.67
2	Friday	22:15:00	903	119	66.89
2	Friday	22:30:00	1057	117	78.3
2	Friday	22:45:00	1077	114	79.78
2	Friday	23:00:00	1058	118	78.37
2	Friday	23:15:00	1011	111	74.89
2	Friday	23:30:00	1017	121	75.33
2	Friday	23:45:00	1008	132	74.67
2	Saturday	00:00:00	245	99	18.15
2	Saturday	00:15:00	220	81	16.3
2	Saturday	00:30:00	397	95	29.41
2	Saturday	00:45:00	322	87	23.85
2	Saturday	01:00:00	330	96	24.44
2	Saturday	01:15:00	272	89	20.15
2	Saturday	01:30:00	405	83	30
2	Saturday	01:45:00	405	93	30
2	Saturday	02:00:00	169	84	12.52
2	Saturday	02:15:00	275	96	20.37
2	Saturday	02:30:00	251	95	18.59
2	Saturday	02:45:00	405	82	30
2	Saturday	03:00:00	425	89	31.48
2	Saturday	03:15:00	333	93	24.67
2	Saturday	03:30:00	308	92	22.81
2	Saturday	03:45:00	250	81	18.52
2	Saturday	04:00:00	277	93	20.52
2	Saturday	04:15:00	311	91	23.04
2	Saturday	04:30:00	330	84	24.44
2	Saturday	04:45:00	296	84	21.93
2	Saturday	05:00:00	214	84	15.85
2	Saturday	05:15:00	330	88	24.44
2	Saturday	05:30:00	305	86	22.59
2	Saturday	05:45:00	257	88	19.04
2	Saturday	06:00:00	830	112	61.48
2	Saturday	06:15:00	950	111	70.37
2	Saturday	06:30:00	972	129	72
2	Saturday	06:45:00	999	127	74
2	Saturday	07:00:00	1027	153	76.07
2	Saturday	07:15:00	992	151	73.48
2	Saturday	07:30:00	975	150	72.22
2	Saturday	07:45:00	997	142	73.85
2	Saturday	08:00:00	954	155	70.67
2	Saturday	08:15:00	976	156	72.3
2	Saturday	08:30:00	1109	145	82.15
2	Saturday	08:45:00	1156	155	85.63
2	Saturday	09:00:00	896	117	66.37
2	Saturday	09:15:00	1008	113	74.67
2	Saturday	09:30:00	889	122	65.85
2	Saturday	09:45:00	970	117	71.85
2	Saturday	10:00:00	1141	118	84.52
2	Saturday	10:15:00	1046	116	77.48
2	Saturday	10:30:00	1181	112	87.48
2	Saturday	10:45:00	948	127	70.22
2	Saturday	11:00:00	1032	111	76.44
2	Saturday	11:15:00	989	114	73.26
2	Saturday	11:30:00	954	132	70.67
2	Saturday	11:45:00	773	124	57.26
2	Saturday	12:00:00	1054	114	78.07
2	Saturday	12:15:00	998	133	73.93
2	Saturday	12:30:00	1013	118	75.04
2	Saturday	12:45:00	1017	133	75.33
2	Saturday	13:00:00	1084	120	80.3
2	Saturday	13:15:00	1106	118	81.93
2	Saturday	13:30:00	1185	110	87.78
2	Saturday	13:45:00	827	118	61.26
2	Saturday	14:00:00	1386	124	102.67
2	Saturday	14:15:00	1254	132	92.89
2	Saturday	14:30:00	1269	122	94
2	Saturday	14:45:00	1324	119	98.07
2	Saturday	15:00:00	1304	118	96.59
2	Saturday	15:15:00	1330	120	98.52
2	Saturday	15:30:00	1431	121	106
2	Saturday	15:45:00	1291	128	95.63
2	Saturday	16:00:00	1360	125	100.74
2	Saturday	16:15:00	1389	121	102.89
2	Saturday	16:30:00	1397	131	103.48
2	Saturday	16:45:00	1243	124	92.07
2	Saturday	17:00:00	1433	154	106.15
2	Saturday	17:15:00	1262	151	93.48
2	Saturday	17:30:00	1268	156	93.93
2	Saturday	17:45:00	1436	144	106.37
2	Saturday	18:00:00	1388	144	102.81
2	Saturday	18:15:00	1090	142	80.74
2	Saturday	18:30:00	1585	159	117.41
2	Saturday	18:45:00	1365	144	101.11
2	Saturday	19:00:00	1362	129	100.89
2	Saturday	19:15:00	1380	111	102.22
2	Saturday	19:30:00	1526	114	113.04
2	Saturday	19:45:00	1491	128	110.44
2	Saturday	20:00:00	954	131	70.67
2	Saturday	20:15:00	1025	129	75.93
2	Saturday	20:30:00	922	128	68.3
2	Saturday	20:45:00	857	124	63.48
2	Saturday	21:00:00	982	113	72.74
2	Saturday	21:15:00	1141	131	84.52
2	Saturday	21:30:00	948	111	70.22
2	Saturday	21:45:00	972	116	72
2	Saturday	22:00:00	1064	130	78.81
2	Saturday	22:15:00	1002	130	74.22
2	Saturday	22:30:00	1045	119	77.41
2	Saturday	22:45:00	813	126	60.22
2	Saturday	23:00:00	1178	116	87.26
2	Saturday	23:15:00	1036	110	76.74
2	Saturday	23:30:00	1165	121	86.3
2	Saturday	23:45:00	1016	111	75.26
2	Sunday	00:00:00	439	82	32.52
2	Sunday	00:15:00	367	89	27.19
2	Sunday	00:30:00	232	91	17.19
2	Sunday	00:45:00	285	88	21.11
2	Sunday	01:00:00	427	86	31.63
2	Sunday	01:15:00	369	90	27.33
2	Sunday	01:30:00	256	89	18.96
2	Sunday	01:45:00	177	92	13.11
2	Sunday	02:00:00	383	85	28.37
2	Sunday	02:15:00	290	100	21.48
2	Sunday	02:30:00	405	99	30
2	Sunday	02:45:00	314	86	23.26
2	Sunday	03:00:00	356	94	26.37
2	Sunday	03:15:00	261	87	19.33
2	Sunday	03:30:00	334	95	24.74
2	Sunday	03:45:00	301	87	22.3
2	Sunday	04:00:00	264	88	19.56
2	Sunday	04:15:00	325	98	24.07
2	Sunday	04:30:00	301	85	22.3
2	Sunday	04:45:00	275	93	20.37
2	Sunday	05:00:00	239	87	17.7
2	Sunday	05:15:00	313	88	23.19
2	Sunday	05:30:00	298	84	22.07
2	Sunday	05:45:00	276	81	20.44
2	Sunday	06:00:00	938	123	69.48
2	Sunday	06:15:00	994	128	73.63
2	Sunday	06:30:00	1117	131	82.74
2	Sunday	06:45:00	889	110	65.85
2	Sunday	07:00:00	935	150	69.26
2	Sunday	07:15:00	927	155	68.67
2	Sunday	07:30:00	1005	154	74.44
2	Sunday	07:45:00	889	159	65.85
2	Sunday	08:00:00	964	158	71.41
2	Sunday	08:15:00	1069	144	79.19
2	Sunday	08:30:00	1173	152	86.89
2	Sunday	08:45:00	1031	158	76.37
2	Sunday	09:00:00	1140	122	84.44
2	Sunday	09:15:00	1109	134	82.15
2	Sunday	09:30:00	876	130	64.89
2	Sunday	09:45:00	984	117	72.89
2	Sunday	10:00:00	946	120	70.07
2	Sunday	10:15:00	1036	133	76.74
2	Sunday	10:30:00	1208	123	89.48
2	Sunday	10:45:00	985	120	72.96
2	Sunday	11:00:00	970	115	71.85
2	Sunday	11:15:00	879	119	65.11
2	Sunday	11:30:00	918	124	68
2	Sunday	11:45:00	1044	113	77.33
2	Sunday	12:00:00	1001	123	74.15
2	Sunday	12:15:00	1028	114	76.15
2	Sunday	12:30:00	979	131	72.52
2	Sunday	12:45:00	1059	116	78.44
2	Sunday	13:00:00	760	131	56.3
2	Sunday	13:15:00	1127	127	83.48
2	Sunday	13:30:00	1038	134	76.89
2	Sunday	13:45:00	960	113	71.11
2	Sunday	14:00:00	1302	123	96.44
2	Sunday	14:15:00	1200	124	88.89
2	Sunday	14:30:00	1429	115	105.85
2	Sunday	14:45:00	1502	131	111.26
2	Sunday	15:00:00	1356	132	100.44
2	Sunday	15:15:00	1528	126	113.19
2	Sunday	15:30:00	1617	127	119.78
2	Sunday	15:45:00	1180	110	87.41
2	Sunday	16:00:00	1401	113	103.78
2	Sunday	16:15:00	1349	113	99.93
2	Sunday	16:30:00	1676	118	124.15
2	Sunday	16:45:00	1263	129	93.56
2	Sunday	17:00:00	1372	153	101.63
2	Sunday	17:15:00	1358	155	100.59
2	Sunday	17:30:00	1514	143	112.15
2	Sunday	17:45:00	1566	153	116
2	Sunday	18:00:00	1525	143	112.96
2	Sunday	18:15:00	1287	141	95.33
2	Sunday	18:30:00	1531	157	113.41
2	Sunday	18:45:00	1272	140	94.22
2	Sunday	19:00:00	1220	121	90.37
2	Sunday	19:15:00	1365	114	101.11
2	Sunday	19:30:00	1415	116	104.81
2	Sunday	19:45:00	1383	130	102.44
2	Sunday	20:00:00	1117	130	82.74
2	Sunday	20:15:00	918	115	68
2	Sunday	20:30:00	904	120	66.96
2	Sunday	20:45:00	1086	126	80.44
2	Sunday	21:00:00	939	111	69.56
2	Sunday	21:15:00	1090	134	80.74
2	Sunday	21:30:00	974	125	72.15
2	Sunday	21:45:00	997	128	73.85
2	Sunday	22:00:00	1185	122	87.78
2	Sunday	22:15:00	1056	114	78.22
2	Sunday	22:30:00	1090	119	80.74
2	Sunday	22:45:00	862	116	63.85
2	Sunday	23:00:00	892	128	66.07
2	Sunday	23:15:00	971	112	71.93
2	Sunday	23:30:00	961	122	71.19
2	Sunday	23:45:00	902	124	66.81
3	Monday	00:00:00	264	88	19.56
3	Monday	00:15:00	490	98	36.3
3	Monday	00:30:00	359	88	26.59
3	Monday	00:45:00	356	84	26.37
3	Monday	01:00:00	286	90	21.19
3	Monday	01:15:00	354	84	26.22
3	Monday	01:30:00	224	90	16.59
3	Monday	01:45:00	401	83	29.7
3	Monday	02:00:00	288	82	21.33
3	Monday	02:15:00	320	92	23.7
3	Monday	02:30:00	278	100	20.59
3	Monday	02:45:00	329	94	24.37
3	Monday	03:00:00	202	81	14.96
3	Monday	03:15:00	298	99	22.07
3	Monday	03:30:00	263	86	19.48
3	Monday	03:45:00	189	90	14
3	Monday	04:00:00	322	87	23.85
3	Monday	04:15:00	406	90	30.07
3	Monday	04:30:00	324	100	24
3	Monday	04:45:00	345	84	25.56
3	Monday	05:00:00	376	95	27.85
3	Monday	05:15:00	200	85	14.81
3	Monday	05:30:00	395	88	29.26
3	Monday	05:45:00	212	90	15.7
3	Monday	06:00:00	1141	122	84.52
3	Monday	06:15:00	1212	110	89.78
3	Monday	06:30:00	940	122	69.63
3	Monday	06:45:00	992	116	73.48
3	Monday	07:00:00	1905	145	141.11
3	Monday	07:15:00	1877	147	139.04
3	Monday	07:30:00	1895	159	140.37
3	Monday	07:45:00	1668	156	123.56
3	Monday	08:00:00	1735	157	128.52
3	Monday	08:15:00	1874	145	138.81
3	Monday	08:30:00	1742	141	129.04
3	Monday	08:45:00	1707	157	126.44
3	Monday	09:00:00	997	133	73.85
3	Monday	09:15:00	1079	113	79.93
3	Monday	09:30:00	907	120	67.19
3	Monday	09:45:00	904	128	66.96
3	Monday	10:00:00	1096	131	81.19
3	Monday	10:15:00	1052	128	77.93
3	Monday	10:30:00	949	117	70.3
3	Monday	10:45:00	881	122	65.26
3	Monday	11:00:00	968	118	71.7
3	Monday	11:15:00	941	129	69.7
3	Monday	11:30:00	981	118	72.67
3	Monday	11:45:00	946	117	70.07
3	Monday	12:00:00	1115	113	82.59
3	Monday	12:15:00	870	134	64.44
3	Monday	12:30:00	1041	129	77.11
3	Monday	12:45:00	1021	122	75.63
3	Monday	13:00:00	952	112	70.52
3	Monday	13:15:00	1000	112	74.07
3	Monday	13:30:00	900	114	66.67
3	Monday	13:45:00	1023	129	75.78
3	Monday	14:00:00	1167	132	86.44
3	Monday	14:15:00	1121	130	83.04
3	Monday	14:30:00	1005	128	74.44
3	Monday	14:45:00	919	132	68.07
3	Monday	15:00:00	989	122	73.26
3	Monday	15:15:00	1101	132	81.56
3	Monday	15:30:00	844	127	62.52
3	Monday	15:45:00	897	114	66.44
3	Monday	16:00:00	888	128	65.78
3	Monday	16:15:00	1067	133	79.04
3	Monday	16:30:00	1065	121	78.89
3	Monday	16:45:00	821	134	60.81
3	Monday	17:00:00	1696	158	125.63
3	Monday	17:15:00	1563	159	115.78
3	Monday	17:30:00	1946	152	144.15
3	Monday	17:45:00	1664	157	123.26
3	Monday	18:00:00	1733	156	128.37
3	Monday	18:15:00	1621	158	120.07
3	Monday	18:30:00	1652	150	122.37
3	Monday	18:45:00	1704	146	126.22
3	Monday	19:00:00	1088	129	80.59
3	Monday	19:15:00	1040	116	77.04
3	Monday	19:30:00	996	117	73.78
3	Monday	19:45:00	949	112	70.3
3	Monday	20:00:00	1074	115	79.56
3	Monday	20:15:00	1092	110	80.89
3	Monday	20:30:00	1005	118	74.44
3	Monday	20:45:00	884	125	65.48
3	Monday	21:00:00	1049	129	77.7
3	Monday	21:15:00	1021	123	75.63
3	Monday	21:30:00	1150	126	85.19
3	Monday	21:45:00	916	127	67.85
3	Monday	22:00:00	1063	124	78.74
3	Monday	22:15:00	954	127	70.67
3	Monday	22:30:00	928	112	68.74
3	Monday	22:45:00	1093	111	80.96
3	Monday	23:00:00	1025	129	75.93
3	Monday	23:15:00	1035	124	76.67
3	Monday	23:30:00	827	111	61.26
3	Monday	23:45:00	925	132	68.52
3	Tuesday	00:00:00	577	95	42.74
3	Tuesday	00:15:00	260	99	19.26
3	Tuesday	00:30:00	282	81	20.89
3	Tuesday	00:45:00	350	98	25.93
3	Tuesday	01:00:00	278	85	20.59
3	Tuesday	01:15:00	301	94	22.3
3	Tuesday	01:30:00	261	94	19.33
3	Tuesday	01:45:00	310	85	22.96
3	Tuesday	02:00:00	258	92	19.11
3	Tuesday	02:15:00	209	92	15.48
3	Tuesday	02:30:00	478	99	35.41
3	Tuesday	02:45:00	293	100	21.7
3	Tuesday	03:00:00	288	97	21.33
3	Tuesday	03:15:00	200	90	14.81
3	Tuesday	03:30:00	393	91	29.11
3	Tuesday	03:45:00	271	83	20.07
3	Tuesday	04:00:00	366	90	27.11
3	Tuesday	04:15:00	407	86	30.15
3	Tuesday	04:30:00	391	99	28.96
3	Tuesday	04:45:00	312	83	23.11
3	Tuesday	05:00:00	231	87	17.11
3	Tuesday	05:15:00	336	87	24.89
3	Tuesday	05:30:00	322	91	23.85
3	Tuesday	05:45:00	305	81	22.59
3	Tuesday	06:00:00	875	133	64.81
3	Tuesday	06:15:00	900	131	66.67
3	Tuesday	06:30:00	881	112	65.26
3	Tuesday	06:45:00	827	120	61.26
3	Tuesday	07:00:00	1844	148	136.59
3	Tuesday	07:15:00	1929	155	142.89
3	Tuesday	07:30:00	1852	154	137.19
3	Tuesday	07:45:00	1775	158	131.48
3	Tuesday	08:00:00	1726	155	127.85
3	Tuesday	08:15:00	1813	147	134.3
3	Tuesday	08:30:00	1755	143	130
3	Tuesday	08:45:00	1691	154	125.26
3	Tuesday	09:00:00	1051	128	77.85
3	Tuesday	09:15:00	955	126	70.74
3	Tuesday	09:30:00	1116	118	82.67
3	Tuesday	09:45:00	941	130	69.7
3	Tuesday	10:00:00	1083	115	80.22
3	Tuesday	10:15:00	954	122	70.67
3	Tuesday	10:30:00	963	122	71.33
3	Tuesday	10:45:00	1096	110	81.19
3	Tuesday	11:00:00	1198	125	88.74
3	Tuesday	11:15:00	1004	124	74.37
3	Tuesday	11:30:00	1183	110	87.63
3	Tuesday	11:45:00	1065	127	78.89
3	Tuesday	12:00:00	1185	115	87.78
3	Tuesday	12:15:00	902	111	66.81
3	Tuesday	12:30:00	1134	126	84
3	Tuesday	12:45:00	1033	124	76.52
3	Tuesday	13:00:00	1009	133	74.74
3	Tuesday	13:15:00	1185	126	87.78
3	Tuesday	13:30:00	920	111	68.15
3	Tuesday	13:45:00	909	122	67.33
3	Tuesday	14:00:00	1048	131	77.63
3	Tuesday	14:15:00	973	120	72.07
3	Tuesday	14:30:00	982	120	72.74
3	Tuesday	14:45:00	896	110	66.37
3	Tuesday	15:00:00	988	133	73.19
3	Tuesday	15:15:00	1027	130	76.07
3	Tuesday	15:30:00	1230	120	91.11
3	Tuesday	15:45:00	895	133	66.3
3	Tuesday	16:00:00	979	122	72.52
3	Tuesday	16:15:00	838	126	62.07
3	Tuesday	16:30:00	1217	124	90.15
3	Tuesday	16:45:00	897	114	66.44
3	Tuesday	17:00:00	1888	153	139.85
3	Tuesday	17:15:00	1720	142	127.41
3	Tuesday	17:30:00	1757	156	130.15
3	Tuesday	17:45:00	1552	142	114.96
3	Tuesday	18:00:00	1804	142	133.63
3	Tuesday	18:15:00	1586	143	117.48
3	Tuesday	18:30:00	1761	140	130.44
3	Tuesday	18:45:00	1659	155	122.89
3	Tuesday	19:00:00	1016	116	75.26
3	Tuesday	19:15:00	1035	125	76.67
3	Tuesday	19:30:00	941	123	69.7
3	Tuesday	19:45:00	1038	122	76.89
3	Tuesday	20:00:00	919	113	68.07
3	Tuesday	20:15:00	799	121	59.19
3	Tuesday	20:30:00	1030	123	76.3
3	Tuesday	20:45:00	891	130	66
3	Tuesday	21:00:00	1000	125	74.07
3	Tuesday	21:15:00	914	123	67.7
3	Tuesday	21:30:00	1154	111	85.48
3	Tuesday	21:45:00	1034	128	76.59
3	Tuesday	22:00:00	1033	115	76.52
3	Tuesday	22:15:00	893	127	66.15
3	Tuesday	22:30:00	1053	130	78
3	Tuesday	22:45:00	832	125	61.63
3	Tuesday	23:00:00	911	130	67.48
3	Tuesday	23:15:00	1000	114	74.07
3	Tuesday	23:30:00	913	114	67.63
3	Tuesday	23:45:00	1117	124	82.74
3	Wednesday	00:00:00	242	93	17.93
3	Wednesday	00:15:00	237	93	17.56
3	Wednesday	00:30:00	318	87	23.56
3	Wednesday	00:45:00	291	95	21.56
3	Wednesday	01:00:00	225	92	16.67
3	Wednesday	01:15:00	356	100	26.37
3	Wednesday	01:30:00	465	88	34.44
3	Wednesday	01:45:00	402	97	29.78
3	Wednesday	02:00:00	261	89	19.33
3	Wednesday	02:15:00	397	93	29.41
3	Wednesday	02:30:00	189	89	14
3	Wednesday	02:45:00	401	90	29.7
3	Wednesday	03:00:00	287	81	21.26
3	Wednesday	03:15:00	304	91	22.52
3	Wednesday	03:30:00	357	83	26.44
3	Wednesday	03:45:00	237	83	17.56
3	Wednesday	04:00:00	184	95	13.63
3	Wednesday	04:15:00	314	89	23.26
3	Wednesday	04:30:00	281	95	20.81
3	Wednesday	04:45:00	255	93	18.89
3	Wednesday	05:00:00	222	94	16.44
3	Wednesday	05:15:00	133	81	9.85
3	Wednesday	05:30:00	307	91	22.74
3	Wednesday	05:45:00	380	91	28.15
3	Wednesday	06:00:00	931	111	68.96
3	Wednesday	06:15:00	790	132	58.52
3	Wednesday	06:30:00	1083	127	80.22
3	Wednesday	06:45:00	939	129	69.56
3	Wednesday	07:00:00	1945	157	144.07
3	Wednesday	07:15:00	1620	151	120
3	Wednesday	07:30:00	1679	156	124.37
3	Wednesday	07:45:00	1878	147	139.11
3	Wednesday	08:00:00	1922	157	142.37
3	Wednesday	08:15:00	1542	155	114.22
3	Wednesday	08:30:00	1840	147	136.3
3	Wednesday	08:45:00	1754	152	129.93
3	Wednesday	09:00:00	880	117	65.19
3	Wednesday	09:15:00	1196	121	88.59
3	Wednesday	09:30:00	1039	127	76.96
3	Wednesday	09:45:00	1027	111	76.07
3	Wednesday	10:00:00	1014	132	75.11
3	Wednesday	10:15:00	1139	124	84.37
3	Wednesday	10:30:00	1068	119	79.11
3	Wednesday	10:45:00	968	123	71.7
3	Wednesday	11:00:00	889	116	65.85
3	Wednesday	11:15:00	1117	124	82.74
3	Wednesday	11:30:00	1010	110	74.81
3	Wednesday	11:45:00	1003	114	74.3
3	Wednesday	12:00:00	1005	122	74.44
3	Wednesday	12:15:00	953	125	70.59
3	Wednesday	12:30:00	1053	119	78
3	Wednesday	12:45:00	970	114	71.85
3	Wednesday	13:00:00	802	129	59.41
3	Wednesday	13:15:00	1071	114	79.33
3	Wednesday	13:30:00	805	123	59.63
3	Wednesday	13:45:00	942	130	69.78
3	Wednesday	14:00:00	1047	117	77.56
3	Wednesday	14:15:00	849	131	62.89
3	Wednesday	14:30:00	867	113	64.22
3	Wednesday	14:45:00	834	111	61.78
3	Wednesday	15:00:00	1044	130	77.33
3	Wednesday	15:15:00	891	118	66
3	Wednesday	15:30:00	1104	122	81.78
3	Wednesday	15:45:00	885	125	65.56
3	Wednesday	16:00:00	972	119	72
3	Wednesday	16:15:00	1058	126	78.37
3	Wednesday	16:30:00	944	112	69.93
3	Wednesday	16:45:00	1183	126	87.63
3	Wednesday	17:00:00	1780	143	131.85
3	Wednesday	17:15:00	1709	146	126.59
3	Wednesday	17:30:00	1708	147	126.52
3	Wednesday	17:45:00	1676	154	124.15
3	Wednesday	18:00:00	1711	141	126.74
3	Wednesday	18:15:00	1746	155	129.33
3	Wednesday	18:30:00	1893	143	140.22
3	Wednesday	18:45:00	1701	143	126
3	Wednesday	19:00:00	1117	127	82.74
3	Wednesday	19:15:00	1051	126	77.85
3	Wednesday	19:30:00	1068	132	79.11
3	Wednesday	19:45:00	1003	130	74.3
3	Wednesday	20:00:00	886	122	65.63
3	Wednesday	20:15:00	1173	123	86.89
3	Wednesday	20:30:00	932	129	69.04
3	Wednesday	20:45:00	1069	132	79.19
3	Wednesday	21:00:00	1014	122	75.11
3	Wednesday	21:15:00	962	119	71.26
3	Wednesday	21:30:00	971	130	71.93
3	Wednesday	21:45:00	994	126	73.63
3	Wednesday	22:00:00	979	129	72.52
3	Wednesday	22:15:00	992	128	73.48
3	Wednesday	22:30:00	1044	120	77.33
3	Wednesday	22:45:00	995	119	73.7
3	Wednesday	23:00:00	1072	116	79.41
3	Wednesday	23:15:00	1009	125	74.74
3	Wednesday	23:30:00	1028	129	76.15
3	Wednesday	23:45:00	1083	114	80.22
3	Thursday	00:00:00	257	95	19.04
3	Thursday	00:15:00	416	91	30.81
3	Thursday	00:30:00	267	98	19.78
3	Thursday	00:45:00	325	88	24.07
3	Thursday	01:00:00	200	88	14.81
3	Thursday	01:15:00	350	85	25.93
3	Thursday	01:30:00	313	88	23.19
3	Thursday	01:45:00	327	99	24.22
3	Thursday	02:00:00	330	91	24.44
3	Thursday	02:15:00	330	84	24.44
3	Thursday	02:30:00	279	97	20.67
3	Thursday	02:45:00	294	83	21.78
3	Thursday	03:00:00	226	84	16.74
3	Thursday	03:15:00	288	87	21.33
3	Thursday	03:30:00	260	82	19.26
3	Thursday	03:45:00	289	90	21.41
3	Thursday	04:00:00	223	86	16.52
3	Thursday	04:15:00	287	98	21.26
3	Thursday	04:30:00	252	89	18.67
3	Thursday	04:45:00	284	88	21.04
3	Thursday	05:00:00	215	94	15.93
3	Thursday	05:15:00	184	87	13.63
3	Thursday	05:30:00	288	94	21.33
3	Thursday	05:45:00	308	93	22.81
3	Thursday	06:00:00	1161	116	86
3	Thursday	06:15:00	906	118	67.11
3	Thursday	06:30:00	996	128	73.78
3	Thursday	06:45:00	1046	129	77.48
3	Thursday	07:00:00	1855	141	137.41
3	Thursday	07:15:00	2008	155	148.74
3	Thursday	07:30:00	1760	140	130.37
3	Thursday	07:45:00	1816	149	134.52
3	Thursday	08:00:00	1561	151	115.63
3	Thursday	08:15:00	1964	146	145.48
3	Thursday	08:30:00	1763	145	130.59
3	Thursday	08:45:00	1915	145	141.85
3	Thursday	09:00:00	1049	112	77.7
3	Thursday	09:15:00	1036	128	76.74
3	Thursday	09:30:00	1020	133	75.56
3	Thursday	09:45:00	967	128	71.63
3	Thursday	10:00:00	1096	122	81.19
3	Thursday	10:15:00	815	113	60.37
3	Thursday	10:30:00	1033	113	76.52
3	Thursday	10:45:00	864	121	64
3	Thursday	11:00:00	924	123	68.44
3	Thursday	11:15:00	1017	126	75.33
3	Thursday	11:30:00	922	126	68.3
3	Thursday	11:45:00	816	120	60.44
3	Thursday	12:00:00	1040	120	77.04
3	Thursday	12:15:00	997	121	73.85
3	Thursday	12:30:00	1129	116	83.63
3	Thursday	12:45:00	1216	119	90.07
3	Thursday	13:00:00	1005	125	74.44
3	Thursday	13:15:00	925	116	68.52
3	Thursday	13:30:00	950	129	70.37
3	Thursday	13:45:00	949	120	70.3
3	Thursday	14:00:00	832	115	61.63
3	Thursday	14:15:00	934	134	69.19
3	Thursday	14:30:00	961	121	71.19
3	Thursday	14:45:00	1068	123	79.11
3	Thursday	15:00:00	1081	131	80.07
3	Thursday	15:15:00	1023	126	75.78
3	Thursday	15:30:00	1081	129	80.07
3	Thursday	15:45:00	1033	114	76.52
3	Thursday	16:00:00	991	130	73.41
3	Thursday	16:15:00	1055	119	78.15
3	Thursday	16:30:00	881	121	65.26
3	Thursday	16:45:00	981	131	72.67
3	Thursday	17:00:00	1796	141	133.04
3	Thursday	17:15:00	1564	144	115.85
3	Thursday	17:30:00	1806	152	133.78
3	Thursday	17:45:00	1842	152	136.44
3	Thursday	18:00:00	1628	145	120.59
3	Thursday	18:15:00	1796	154	133.04
3	Thursday	18:30:00	1593	158	118
3	Thursday	18:45:00	1657	158	122.74
3	Thursday	19:00:00	769	133	56.96
3	Thursday	19:15:00	1017	110	75.33
3	Thursday	19:30:00	893	115	66.15
3	Thursday	19:45:00	1092	110	80.89
3	Thursday	20:00:00	1290	116	95.56
3	Thursday	20:15:00	1101	129	81.56
3	Thursday	20:30:00	971	127	71.93
3	Thursday	20:45:00	978	119	72.44
3	Thursday	21:00:00	959	115	71.04
3	Thursday	21:15:00	1046	121	77.48
3	Thursday	21:30:00	1046	124	77.48
3	Thursday	21:45:00	1006	119	74.52
3	Thursday	22:00:00	1109	130	82.15
3	Thursday	22:15:00	1147	121	84.96
3	Thursday	22:30:00	963	124	71.33
3	Thursday	22:45:00	979	114	72.52
3	Thursday	23:00:00	998	122	73.93
3	Thursday	23:15:00	745	130	55.19
3	Thursday	23:30:00	1061	115	78.59
3	Thursday	23:45:00	945	115	70
3	Friday	00:00:00	361	81	26.74
3	Friday	00:15:00	439	83	32.52
3	Friday	00:30:00	228	86	16.89
3	Friday	00:45:00	395	85	29.26
3	Friday	01:00:00	302	96	22.37
3	Friday	01:15:00	274	93	20.3
3	Friday	01:30:00	250	85	18.52
3	Friday	01:45:00	377	100	27.93
3	Friday	02:00:00	228	88	16.89
3	Friday	02:15:00	451	96	33.41
3	Friday	02:30:00	349	92	25.85
3	Friday	02:45:00	363	100	26.89
3	Friday	03:00:00	260	98	19.26
3	Friday	03:15:00	265	99	19.63
3	Friday	03:30:00	282	99	20.89
3	Friday	03:45:00	314	100	23.26
3	Friday	04:00:00	280	81	20.74
3	Friday	04:15:00	367	89	27.19
3	Friday	04:30:00	267	91	19.78
3	Friday	04:45:00	381	85	28.22
3	Friday	05:00:00	294	82	21.78
3	Friday	05:15:00	247	99	18.3
3	Friday	05:30:00	400	82	29.63
3	Friday	05:45:00	202	84	14.96
3	Friday	06:00:00	1068	116	79.11
3	Friday	06:15:00	944	130	69.93
3	Friday	06:30:00	1031	110	76.37
3	Friday	06:45:00	935	131	69.26
3	Friday	07:00:00	1791	155	132.67
3	Friday	07:15:00	1918	158	142.07
3	Friday	07:30:00	1789	159	132.52
3	Friday	07:45:00	1876	143	138.96
3	Friday	08:00:00	1871	141	138.59
3	Friday	08:15:00	1975	146	146.3
3	Friday	08:30:00	1711	158	126.74
3	Friday	08:45:00	1806	153	133.78
3	Friday	09:00:00	1138	116	84.3
3	Friday	09:15:00	891	114	66
3	Friday	09:30:00	1048	116	77.63
3	Friday	09:45:00	937	119	69.41
3	Friday	10:00:00	984	113	72.89
3	Friday	10:15:00	977	134	72.37
3	Friday	10:30:00	838	119	62.07
3	Friday	10:45:00	978	127	72.44
3	Friday	11:00:00	922	116	68.3
3	Friday	11:15:00	995	128	73.7
3	Friday	11:30:00	996	115	73.78
3	Friday	11:45:00	1034	134	76.59
3	Friday	12:00:00	1096	129	81.19
3	Friday	12:15:00	1043	121	77.26
3	Friday	12:30:00	950	110	70.37
3	Friday	12:45:00	937	121	69.41
3	Friday	13:00:00	978	118	72.44
3	Friday	13:15:00	996	122	73.78
3	Friday	13:30:00	986	121	73.04
3	Friday	13:45:00	983	122	72.81
3	Friday	14:00:00	1044	121	77.33
3	Friday	14:15:00	1015	134	75.19
3	Friday	14:30:00	1082	115	80.15
3	Friday	14:45:00	899	112	66.59
3	Friday	15:00:00	1102	130	81.63
3	Friday	15:15:00	828	126	61.33
3	Friday	15:30:00	1029	111	76.22
3	Friday	15:45:00	1016	127	75.26
3	Friday	16:00:00	907	117	67.19
3	Friday	16:15:00	1005	128	74.44
3	Friday	16:30:00	1089	117	80.67
3	Friday	16:45:00	1033	128	76.52
3	Friday	17:00:00	1676	146	124.15
3	Friday	17:15:00	1658	144	122.81
3	Friday	17:30:00	1649	146	122.15
3	Friday	17:45:00	1585	144	117.41
3	Friday	18:00:00	1620	156	120
3	Friday	18:15:00	1518	152	112.44
3	Friday	18:30:00	1680	140	124.44
3	Friday	18:45:00	1552	155	114.96
3	Friday	19:00:00	1100	125	81.48
3	Friday	19:15:00	1191	126	88.22
3	Friday	19:30:00	1136	126	84.15
3	Friday	19:45:00	859	115	63.63
3	Friday	20:00:00	1051	116	77.85
3	Friday	20:15:00	1043	128	77.26
3	Friday	20:30:00	927	127	68.67
3	Friday	20:45:00	1032	119	76.44
3	Friday	21:00:00	979	124	72.52
3	Friday	21:15:00	1088	111	80.59
3	Friday	21:30:00	1031	115	76.37
3	Friday	21:45:00	970	115	71.85
3	Friday	22:00:00	1034	128	76.59
3	Friday	22:15:00	985	120	72.96
3	Friday	22:30:00	893	110	66.15
3	Friday	22:45:00	1160	127	85.93
3	Friday	23:00:00	954	114	70.67
3	Friday	23:15:00	1082	132	80.15
3	Friday	23:30:00	1055	125	78.15
3	Friday	23:45:00	867	119	64.22
3	Saturday	00:00:00	322	84	23.85
3	Saturday	00:15:00	308	99	22.81
3	Saturday	00:30:00	339	98	25.11
3	Saturday	00:45:00	403	85	29.85
3	Saturday	01:00:00	282	83	20.89
3	Saturday	01:15:00	332	100	24.59
3	Saturday	01:30:00	322	95	23.85
3	Saturday	01:45:00	273	88	20.22
3	Saturday	02:00:00	415	81	30.74
3	Saturday	02:15:00	302	99	22.37
3	Saturday	02:30:00	300	96	22.22
3	Saturday	02:45:00	302	98	22.37
3	Saturday	03:00:00	255	100	18.89
3	Saturday	03:15:00	189	82	14
3	Saturday	03:30:00	341	94	25.26
3	Saturday	03:45:00	268	81	19.85
3	Saturday	04:00:00	303	95	22.44
3	Saturday	04:15:00	277	95	20.52
3	Saturday	04:30:00	321	100	23.78
3	Saturday	04:45:00	300	89	22.22
3	Saturday	05:00:00	272	98	20.15
3	Saturday	05:15:00	262	94	19.41
3	Saturday	05:30:00	307	98	22.74
3	Saturday	05:45:00	339	96	25.11
3	Saturday	06:00:00	1114	117	82.52
3	Saturday	06:15:00	1177	125	87.19
3	Saturday	06:30:00	945	122	70
3	Saturday	06:45:00	1018	125	75.41
3	Saturday	07:00:00	971	152	71.93
3	Saturday	07:15:00	967	144	71.63
3	Saturday	07:30:00	1014	157	75.11
3	Saturday	07:45:00	932	155	69.04
3	Saturday	08:00:00	912	153	67.56
3	Saturday	08:15:00	945	156	70
3	Saturday	08:30:00	802	153	59.41
3	Saturday	08:45:00	1241	146	91.93
3	Saturday	09:00:00	1058	123	78.37
3	Saturday	09:15:00	973	118	72.07
3	Saturday	09:30:00	887	126	65.7
3	Saturday	09:45:00	1170	134	86.67
3	Saturday	10:00:00	958	130	70.96
3	Saturday	10:15:00	1002	126	74.22
3	Saturday	10:30:00	989	125	73.26
3	Saturday	10:45:00	872	126	64.59
3	Saturday	11:00:00	964	125	71.41
3	Saturday	11:15:00	890	133	65.93
3	Saturday	11:30:00	1030	118	76.3
3	Saturday	11:45:00	1093	110	80.96
3	Saturday	12:00:00	1012	122	74.96
3	Saturday	12:15:00	992	131	73.48
3	Saturday	12:30:00	1014	133	75.11
3	Saturday	12:45:00	908	126	67.26
3	Saturday	13:00:00	879	125	65.11
3	Saturday	13:15:00	967	134	71.63
3	Saturday	13:30:00	989	123	73.26
3	Saturday	13:45:00	1021	112	75.63
3	Saturday	14:00:00	1369	130	101.41
3	Saturday	14:15:00	1330	120	98.52
3	Saturday	14:30:00	1489	113	110.3
3	Saturday	14:45:00	1359	124	100.67
3	Saturday	15:00:00	1244	124	92.15
3	Saturday	15:15:00	1392	121	103.11
3	Saturday	15:30:00	1461	132	108.22
3	Saturday	15:45:00	1470	133	108.89
3	Saturday	16:00:00	1408	127	104.3
3	Saturday	16:15:00	1373	118	101.7
3	Saturday	16:30:00	1441	121	106.74
3	Saturday	16:45:00	1414	133	104.74
3	Saturday	17:00:00	1534	158	113.63
3	Saturday	17:15:00	1496	159	110.81
3	Saturday	17:30:00	1253	152	92.81
3	Saturday	17:45:00	1246	142	92.3
3	Saturday	18:00:00	1388	156	102.81
3	Saturday	18:15:00	1467	153	108.67
3	Saturday	18:30:00	1287	152	95.33
3	Saturday	18:45:00	1475	156	109.26
3	Saturday	19:00:00	1300	123	96.3
3	Saturday	19:15:00	1380	115	102.22
3	Saturday	19:30:00	1349	133	99.93
3	Saturday	19:45:00	1551	124	114.89
3	Saturday	20:00:00	1052	119	77.93
3	Saturday	20:15:00	873	127	64.67
3	Saturday	20:30:00	1104	131	81.78
3	Saturday	20:45:00	931	113	68.96
3	Saturday	21:00:00	1083	117	80.22
3	Saturday	21:15:00	817	134	60.52
3	Saturday	21:30:00	1012	117	74.96
3	Saturday	21:45:00	902	123	66.81
3	Saturday	22:00:00	954	134	70.67
3	Saturday	22:15:00	1074	112	79.56
3	Saturday	22:30:00	807	129	59.78
3	Saturday	22:45:00	915	117	67.78
3	Saturday	23:00:00	1148	125	85.04
3	Saturday	23:15:00	888	122	65.78
3	Saturday	23:30:00	1096	121	81.19
3	Saturday	23:45:00	1083	124	80.22
3	Sunday	00:00:00	245	86	18.15
3	Sunday	00:15:00	263	96	19.48
3	Sunday	00:30:00	319	90	23.63
3	Sunday	00:45:00	321	99	23.78
3	Sunday	01:00:00	470	93	34.81
3	Sunday	01:15:00	196	86	14.52
3	Sunday	01:30:00	365	88	27.04
3	Sunday	01:45:00	394	90	29.19
3	Sunday	02:00:00	144	96	10.67
3	Sunday	02:15:00	256	91	18.96
3	Sunday	02:30:00	235	98	17.41
3	Sunday	02:45:00	289	87	21.41
3	Sunday	03:00:00	308	90	22.81
3	Sunday	03:15:00	267	93	19.78
3	Sunday	03:30:00	148	93	10.96
3	Sunday	03:45:00	278	84	20.59
3	Sunday	04:00:00	347	85	25.7
3	Sunday	04:15:00	179	84	13.26
3	Sunday	04:30:00	410	96	30.37
3	Sunday	04:45:00	287	88	21.26
3	Sunday	05:00:00	229	87	16.96
3	Sunday	05:15:00	363	92	26.89
3	Sunday	05:30:00	135	84	10
3	Sunday	05:45:00	491	87	36.37
3	Sunday	06:00:00	969	133	71.78
3	Sunday	06:15:00	1039	121	76.96
3	Sunday	06:30:00	994	115	73.63
3	Sunday	06:45:00	1036	125	76.74
3	Sunday	07:00:00	1032	140	76.44
3	Sunday	07:15:00	1006	155	74.52
3	Sunday	07:30:00	1043	141	77.26
3	Sunday	07:45:00	1032	143	76.44
3	Sunday	08:00:00	1208	157	89.48
3	Sunday	08:15:00	906	147	67.11
3	Sunday	08:30:00	1103	151	81.7
3	Sunday	08:45:00	925	155	68.52
3	Sunday	09:00:00	1123	132	83.19
3	Sunday	09:15:00	1085	125	80.37
3	Sunday	09:30:00	996	128	73.78
3	Sunday	09:45:00	898	115	66.52
3	Sunday	10:00:00	1020	116	75.56
3	Sunday	10:15:00	955	117	70.74
3	Sunday	10:30:00	1094	123	81.04
3	Sunday	10:45:00	930	123	68.89
3	Sunday	11:00:00	832	132	61.63
3	Sunday	11:15:00	1031	127	76.37
3	Sunday	11:30:00	1010	115	74.81
3	Sunday	11:45:00	830	113	61.48
3	Sunday	12:00:00	967	121	71.63
3	Sunday	12:15:00	968	116	71.7
3	Sunday	12:30:00	785	134	58.15
3	Sunday	12:45:00	1098	115	81.33
3	Sunday	13:00:00	1012	112	74.96
3	Sunday	13:15:00	986	134	73.04
3	Sunday	13:30:00	982	129	72.74
3	Sunday	13:45:00	1021	133	75.63
3	Sunday	14:00:00	1318	115	97.63
3	Sunday	14:15:00	1676	118	124.15
3	Sunday	14:30:00	1553	117	115.04
3	Sunday	14:45:00	1611	120	119.33
3	Sunday	15:00:00	1387	131	102.74
3	Sunday	15:15:00	1351	126	100.07
3	Sunday	15:30:00	1373	133	101.7
3	Sunday	15:45:00	1384	112	102.52
3	Sunday	16:00:00	1420	126	105.19
3	Sunday	16:15:00	1432	126	106.07
3	Sunday	16:30:00	1431	127	106
3	Sunday	16:45:00	1408	126	104.3
3	Sunday	17:00:00	1530	149	113.33
3	Sunday	17:15:00	1528	148	113.19
3	Sunday	17:30:00	1450	144	107.41
3	Sunday	17:45:00	1583	151	117.26
3	Sunday	18:00:00	1374	157	101.78
3	Sunday	18:15:00	1197	154	88.67
3	Sunday	18:30:00	1325	157	98.15
3	Sunday	18:45:00	1524	156	112.89
3	Sunday	19:00:00	1365	116	101.11
3	Sunday	19:15:00	1240	113	91.85
3	Sunday	19:30:00	1489	132	110.3
[truncated: 10,097 more rows]

## Sheet: Sheet 2  Modularity Comparison 
Merge Steps	Traditional Newman	Improved Newman	Spectral	improved Louvain	LPA
0	0	0	0	0	0
1	0.015	0.085	0.035	0.04	0.065
2	0.03	0.16	0.065	0.075	0.12
3	0.045	0.225	0.095	0.11	0.17
4	0.055	0.28	0.12	0.14	0.215
5	0.065	0.325	0.14	0.165	0.25
6	0.072	0.36	0.16	0.185	0.27
7	0.08	0.385	0.18	0.21	0.285
8	0.09	0.43	0.2	0.235	0.315
9	0.1	0.47	0.22	0.26	0.345
10	0.11	0.505	0.24	0.28	0.37
11	0.12	0.535	0.255	0.3	0.39
12	0.13	0.56	0.27	0.32	0.41
13	0.14	0.58	0.285	0.34	0.43
14	0.15	0.6	0.3	0.355	0.46
15	0.16	0.615	0.315	0.375	0.48
16	0.17	0.63	0.33	0.39	0.495
17	0.18	0.64	0.345	0.405	0.51
18	0.19	0.65	0.355	0.415	0.52
19	0.2	0.658	0.365	0.43	0.535
20	0.215	0.666	0.382	0.45	0.5526

## Sheet: Sheet 3 NMI & Accuracy Metrics
Algorithm	Traditional Newman		Improved Newman		Improved Louvain		Spinglass		LPA
Merge Steps	NMI	PD	NMI	PD	NMI	PD	NMI	PD	NMI	PD
0	0	0	0	0	0	0	0	0	0	0
1	0.05	0.025	0.18	0.12	0.13	0.085	0.105	0.07	0.125	0.04
2	0.1	0.05	0.32	0.23	0.24	0.165	0.195	0.135	0.23	0.08
3	0.15	0.075	0.445	0.33	0.34	0.24	0.28	0.195	0.325	0.115
4	0.195	0.1	0.55	0.42	0.43	0.31	0.355	0.25	0.41	0.145
5	0.235	0.12	0.64	0.5	0.51	0.375	0.42	0.3	0.48	0.175
6	0.265	0.135	0.715	0.565	0.565	0.425	0.475	0.35	0.525	0.2
7	0.285	0.15	0.763	0.62	0.61	0.47	0.515	0.4	0.555	0.22
8	0.31	0.17	0.798	0.68	0.65	0.52	0.555	0.45	0.595	0.245
9	0.335	0.185	0.829	0.73	0.685	0.56	0.59	0.49	0.63	0.27
10	0.355	0.2	0.856	0.77	0.715	0.595	0.62	0.525	0.66	0.29
11	0.375	0.21	0.88	0.805	0.74	0.625	0.645	0.555	0.685	0.31
12	0.39	0.22	0.9	0.83	0.76	0.645	0.67	0.58	0.705	0.33
13	0.405	0.23	0.92	0.84	0.78	0.66	0.695	0.6	0.725	0.345
14	0.42	0.24	0.94	0.85	0.795	0.67	0.72	0.62	0.74	0.36
15	0.44	0.255	0.95	0.87	0.815	0.69	0.745	0.65	0.765	0.385
16	0.455	0.265	0.958	0.885	0.83	0.71	0.765	0.675	0.785	0.405
17	0.47	0.275	0.964	0.895	0.84	0.725	0.78	0.695	0.8	0.42
18	0.48	0.285	0.97	0.9	0.845	0.735	0.79	0.71	0.808	0.43
19	0.49	0.29	0.972	0.902	0.848	0.742	0.794	0.716	0.811	0.44
20	0.5	0.3	0.97	0.9	0.85	0.75	0.797	0.722	0.813	0.45
