# Supplementary material for: An improved Newman fast division algorithm based on multi-factor correlation for dynamic traffic sub-region control
Source: PLoS One. 2026 Mar 12;21(3):e0343245. doi: 10.1371/journal.pone.0343245 (PMC12981514; doi:10.1371/journal.pone.0343245)
Supplement: S2 Data — This file provides the details of weight allocation, normalization matrices, and edge weight calculation results. (XLSX) [file pone.0343245.s002.xlsx]

## Sheet: Decision Matrix (Original Data)
Adjacent Intersections	Traffic Operation Correlation	Signal Coordination Correlation	Traffic State Correlation
1-2	0.566431	0.4416	0.365801
1-6	0.910141	0.943438	0.851182
2-3	0.743434	0.659714	0.606047
2-7	1.50049	1.48561	1.59772
3-4	0.876626	0.755943	0.84816
3-9	0.594558	0.437125	0.454447
4-5	0.862274	0.857203	0.888389
4-10	1.16635	1.13209	1.09447
5-11	0.912035	0.798376	0.806194
6-7	0.731655	0.680413	0.85518
7-8	0.429224	0.594829	0.584319
7-18	0.958862	0.951838	0.849195
8-9	0.310024	0.459769	0.506566
8-17	0.880542	0.912917	0.76956
9-10	1.04389	1.0744	1.32766
9-16	0.590941	0.625851	0.75422
10-11	1.41556	1.44676	1.27267
10-15	0.980706	0.859157	0.855372
11-12	0.459442	0.430311	0.43227
12-13	0.446329	0.428057	0.363655
13-14	0.458363	0.451241	0.454179
14-15	0.63555	0.631765	0.458148
15-16	0.900584	0.730542	0.657824
16-17	0.514885	0.398039	0.584154
17-18	0.446447	0.510624	0.205625

## Sheet: Normalization Matrix
Adjacent Intersections	Traffic Operation Normalization	Signal Coordination Normalization	Traffic State Normalization
1-2	0.215384	0.0400533	0.115061
1-6	0.504102	0.501481	0.463729
2-3	0.364067	0.240604	0.287639
2-7	0.932429	0.952429	0.942429
3-4	0.475949	0.329084	0.461558
3-9	0.239011	0.0359381	0.178738
4-5	0.463894	0.42219	0.490456
4-10	0.719322	0.674938	0.638491
5-11	0.505694	0.3681	0.431412
6-7	0.354173	0.259636	0.466601
7-8	0.100129	0.180944	0.272031
7-18	0.545028	0.509205	0.462301
8-9	0	0.0567585	0.216178
8-17	0.479239	0.473418	0.405097
9-10	0.616456	0.621902	0.806002
9-16	0.235972	0.209467	0.394077
10-11	0.928661	0.964274	0.766501
10-15	0.563378	0.423987	0.466738
11-12	0.125512	0.0296734	0.162808
12-13	0.114497	0.0276008	0.113519
13-14	0.124606	0.0489177	0.178546
14-15	0.273444	0.214906	0.181397
15-16	0.496074	0.305729	0.324832
16-17	0.172085	0	0.271912
17-18	0.114597	0.103519	0

## Sheet: Feature Ratio Matrix
Adjacent Intersections	Traffic Operation Feature Ratio	Signal Coordination Feature Ratio	Traffic State Feature Ratio
1-2	0.0221309	0.00497969	0.0120399
1-6	0.051797	0.0623475	0.0485243
2-3	0.0374082	0.0299135	0.0300984
2-7	0.102751	0.124327	0.104639
3-4	0.0489042	0.0409139	0.0482972
3-9	0.0245586	0.00446807	0.0187031
4-5	0.0476655	0.0524895	0.0513211
4-10	0.073911	0.0839129	0.0668114
5-11	0.0519605	0.0457646	0.0451427
6-7	0.0363916	0.0322797	0.0488249
7-8	0.0102884	0.0224961	0.0284651
7-18	0.0560022	0.0633078	0.048375
8-9	0.000102751	0.0070566	0.0226207
8-17	0.0492422	0.0588585	0.0423891
9-10	0.0633414	0.077319	0.0843396
9-16	0.0242463	0.0260424	0.041236
10-11	0.0954208	0.119885	0.0802062
10-15	0.0578876	0.0527129	0.0488393
11-12	0.0128965	0.0036892	0.0170362
12-13	0.0117647	0.00343152	0.0118786
13-14	0.0128034	0.00608178	0.0186829
14-15	0.0280967	0.0267185	0.0189813
15-16	0.0509721	0.0380103	0.0339903
16-17	0.0176819	0.000124327	0.0284528
17-18	0.0117749	0.0128701	0.000104639

## Sheet: Entropy Calculation Details
No.	Adjacent Intersections	p1_Traffic Operation	p1*ln(p1)	p2_Signal Coordination	p2*ln(p2)	p3_Traffic State	p3*ln(p3)
1	1-2	0.0221309	-0.0843359	0.00497969	-0.0264043	0.0120399	-0.0532107
2	1-6	0.051797	-0.153341	0.0623475	-0.173016	0.0485243	-0.14682
3	2-3	0.0374082	-0.122918	0.0299135	-0.10498	0.0300984	-0.105443
4	2-7	0.102751	-0.233804	0.124327	-0.259202	0.104639	-0.236196
5	3-4	0.0489042	-0.147588	0.0409139	-0.130772	0.0482972	-0.146359
6	3-9	0.0245586	-0.0910311	0.00446807	-0.0241758	0.0187031	-0.0744209
7	4-5	0.0476655	-0.145072	0.0524895	-0.154694	0.0513211	-0.152406
8	4-10	0.073911	-0.19253	0.0839129	-0.207934	0.0668114	-0.180784
9	5-11	0.0519605	-0.153661	0.0457646	-0.141149	0.0451427	-0.139849
10	6-7	0.0363916	-0.120581	0.0322797	-0.110826	0.0488249	-0.147427
11	7-8	0.0102884	-0.0470872	0.0224961	-0.0853596	0.0284651	-0.10131
12	7-18	0.0560022	-0.161419	0.0633078	-0.174713	0.048375	-0.146517
13	8-9	0.000102751	-0.000943582	0.0070566	-0.0349569	0.0226207	-0.0857074
14	8-17	0.0492422	-0.148269	0.0588585	-0.166724	0.0423891	-0.133986
15	9-10	0.0633414	-0.174773	0.077319	-0.197922	0.0843396	-0.208564
16	9-16	0.0242463	-0.090184	0.0260424	-0.0950033	0.041236	-0.131479
17	10-11	0.0954208	-0.224187	0.119885	-0.254303	0.0802062	-0.202373
18	10-15	0.0578876	-0.164936	0.0527129	-0.155128	0.0488393	-0.147457
19	11-12	0.0128965	-0.0561101	0.0036892	-0.0206682	0.0170362	-0.0693784
20	12-13	0.0117647	-0.0522665	0.00343152	-0.019473	0.0118786	-0.052658
21	13-14	0.0128034	-0.0557978	0.00608178	-0.031032	0.0186829	-0.0743608
22	14-15	0.0280967	-0.100364	0.0267185	-0.0967851	0.0189813	-0.0752475
23	15-16	0.0509721	-0.151717	0.0380103	-0.12429	0.0339903	-0.114944
24	16-17	0.0176819	-0.0713502	0.000124327	-0.00111802	0.0284528	-0.101278
25	17-18	0.0117749	-0.0523016	0.0128701	-0.0560217	0.000104639	-0.000959019

## Sheet: Final Weight Allocation
Indicator Name	Entropy Value (e_j)	Information Utility Value (d_j)	Weight (w_j)	Weight Percentage (%)
Traffic Operation Correlation	0.930936	0.0690638	0.283456	28.3456
Signal Coordination Correlation	0.884362	0.115638	0.474609	47.4609
Traffic State Correlation	0.941053	0.0589472	0.241935	24.1935

## Sheet:  Edge Weight Data
Node1	Node2	Weight
1	2	0.49
1	6	0.89
2	3	0.61
2	7	1.53
3	4	0.89
3	9	0.51
4	5	0.85
4	10	1.06
5	11	0.85
6	7	0.79
7	8	0.6
7	18	0.96
8	9	0.34
8	17	0.88
9	10	1.1
9	16	0.63
10	11	1.41
10	15	0.84
11	12	0.47
12	13	0.36
13	14	0.42
14	15	0.58
15	16	0.77
16	17	0.5
17	18	0.38

## Sheet: Parameter Summary
Parameter	Value
Number of Samples	25
Number of Indicators	3
Normalization Method	Min-Max Normalization
Stabilization Parameter ε	0.001
Entropy Calculation Constant k	0.31066746727980593
Most Important Indicator	Traffic Operation Correlation
Maximum Weight	47.46%
Weight Uniformity	Relatively Balanced
Calculation Date	2025-12-06 12:43:16

## Sheet: TOPSIS Evaluation
Adjacent Intersections	Relative Closeness (Ci)	Positive Ideal Distance (D+)	Negative Ideal Distance (D-)
1-2	0.112469	0.550338	0.0697396
1-6	0.495994	0.304256	0.29942
2-3	0.278186	0.438287	0.168915
2-7	0.398904	0.194373	0.603435
3-4	0.385067	0.374738	0.234658
3-9	0.131328	0.543472	0.0821634
4-5	0.442535	0.336888	0.267433
4-10	0.678356	0.194373	0.409937
5-11	0.409823	0.358467	0.248922
6-7	0.318733	0.416696	0.194953
7-8	0.18366	0.497185	0.111857
7-18	0.509546	0.296334	0.307869
8-9	0.0946429	0.562777	0.0588307
8-17	0.463816	0.323983	0.280256
9-10	0.647289	0.214998	0.39456
9-16	0.250832	0.457342	0.153125
10-11	0.899745	0.0623516	0.559578
10-15	0.462099	0.326649	0.280616
11-12	0.0891807	0.56085	0.0549143
12-13	0.0727017	0.567442	0.0444883
13-14	0.0986637	0.552108	0.0604358
14-15	0.223838	0.46955	0.135414
15-16	0.354634	0.394539	0.216802
16-17	0.127986	0.557993	0.0818965
17-18	0.0967215	0.550047	0.0588981
