# Supplementary material for: An improved Newman fast division algorithm based on multi-factor correlation for dynamic traffic sub-region control
Source: PLoS One. 2026 Mar 12;21(3):e0343245. doi: 10.1371/journal.pone.0343245 (PMC12981514; doi:10.1371/journal.pone.0343245)
Supplement: S3 Data — This file includes the numerical datasets used to generate the waterfall charts for traffic volume, signal cycle, and traffic flow density. (XLSX) [file pone.0343245.s003.xlsx]

## Sheet: traffic_volume
0.4751	0.8571	1.3878	2.0047	2.6773	3.3746	4.1215	4.867	5.6002	6.3649	7.154	7.8986	8.5993	9.3681	10.156	11.1429	12.4335	14.0395	15.7735	17.7046	19.7092	21.1073	21.9975	22.4558	22.5886	22.0376	21.8664	22.169	22.7841	23.6221	24.7478	26.0681	27.2517	28.3928	29.5857	31.0621	32.2718	33.1692	34.1954	34.9421	35.603	36.3428	37.8838	39.7574	42.5183	45.039	47.5275	49.078	49.6509	48.6835
0.3977	0.8083	1.3702	2.092	2.8393	3.5641	4.3208	5.0919	5.8107	6.5944	7.4605	8.3766	9.1641	10.0931	10.9366	11.7037	12.5604	14.4221	16.6081	18.6743	21.0786	23.0275	24.3866	24.1768	24.0563	23.3437	23.082	22.6604	23.3322	24.2848	25.5454	27.0446	28.5632	30.4388	31.9047	33.5977	34.8859	35.6034	36.2563	37.0854	37.4047	38.2383	39.5145	40.613	44.2051	48.3895	52.6012	53.5158	54.6203	53.0675
0.4921	0.9412	1.5421	2.2551	3.0249	3.8074	4.626	5.4928	6.3821	7.3214	8.2773	9.222	10.1193	11.0162	11.8736	12.7158	13.9563	15.6635	17.7986	20.0661	22.4816	24.6203	25.9318	26.3957	26.2795	25.8572	25.4192	25.5476	26.2386	27.4835	29.117	30.9684	32.7664	34.4636	36.0518	37.533	38.732	39.7925	39.9548	41.0612	42.3291	43.8177	45.3437	48.8209	52.5829	57.2884	60.7201	63.3772	63.912	63.2366
0.4057	0.829	1.3927	2.0956	2.8329	3.5434	4.2628	5.0132	5.7881	6.6238	7.5028	8.4093	9.3102	10.1512	10.905	11.5911	12.2927	13.7519	15.6034	17.6165	19.8295	22.3011	24.0062	23.8254	23.7013	23.4107	22.7893	22.2517	23.3158	24.2019	25.5091	26.8257	28.1821	29.3984	30.5899	31.6612	32.8079	33.8291	35.0153	36.3662	38.1078	39.1285	40.2262	41.3102	44.797	48.2938	52.6251	53.5667	54.5713	53.2815
0.6286	1.0752	1.6753	2.3065	3.0097	3.7573	4.5114	5.3793	6.2021	7.0609	7.927	8.7999	9.5537	10.3736	11.2679	12.28	13.5605	15.016	16.7271	18.5496	20.4184	21.8764	23.1729	24.0223	24.4435	24.3871	24.3417	24.3111	24.5266	25.0717	26.0562	27.4203	28.8652	30.349	31.7318	33.1605	34.3094	35.4075	36.3103	37.2937	38.1572	39.4512	41.1805	43.5803	45.9122	48.217	50.2144	51.7787	52.4188	52.5531
0.4769	0.9759	1.6377	2.4769	3.3398	4.2485	5.1964	6.2115	7.2865	8.4223	9.4723	10.4277	11.3087	12.1509	12.8967	13.645	14.577	16.701	18.8241	21.3236	23.7604	26.5062	27.9063	27.8802	27.4998	27.2978	26.737	26.0845	27.0538	28.2293	29.7076	31.1327	32.9798	34.6905	36.093	37.4573	39.0927	40.4153	41.8427	43.2389	44.4306	45.4384	46.2503	47.2934	52.0597	57.3684	62.5949	64.1643	65.4146	63.0054
0.5962	1.0829	1.7275	2.4432	3.2368	4.0991	4.986	5.9464	6.9617	7.9775	8.9253	9.7881	10.5389	11.1765	11.7565	12.5448	13.6499	15.0573	16.8031	18.9348	21.0377	22.5924	23.6335	24.16	24.0248	23.4305	23.1694	23.212	23.5303	24.2503	25.3297	26.4538	27.5878	28.7758	29.8204	30.8778	31.919	32.8981	33.5888	34.3542	35.0847	35.5665	36.8295	39.1121	42.2405	45.347	48.8023	50.6466	51.0755	49.811
0.4619	0.9268	1.5589	2.3636	3.1697	4.0613	4.9375	5.9356	6.9766	7.9985	8.9354	9.8655	10.6755	11.3571	12.0414	12.7187	13.4575	15.3663	17.4874	19.4924	21.9455	24.407	25.7927	25.6688	25.7728	25.5995	25.4119	24.9161	26.2243	27.4225	28.6673	29.7936	31.515	32.8877	34.3501	35.8545	37.6044	38.9722	39.868	40.8942	41.7704	42.577	43.774	45.4501	49.8815	54.253	59.5778	60.4486	61.2691	59.0696
0.4004	0.8139	1.3811	2.1047	2.8851	3.6937	4.5713	5.4588	6.4409	7.3751	8.3445	9.1814	10.0649	10.7012	11.3847	11.9271	12.5911	14.2019	16.0529	17.8142	20.2244	22.1606	23.1438	23.0427	23.02	22.3434	22.1091	21.8416	22.1571	22.4578	22.8624	23.7277	24.7883	26.2769	27.9562	29.856	31.6159	32.7314	33.8901	34.9822	35.65	36.1601	37.257	38.6064	42.578	47.2093	51.9001	53.1337	53.9861	52.1057
0.538	1.0411	1.735	2.5492	3.4665	4.4215	5.4447	6.4702	7.589	8.6425	9.6818	10.5971	11.5229	12.2805	13.0685	13.7961	14.9707	16.5792	18.7729	21.0397	23.3846	25.3944	26.4435	26.476	25.8261	25.2502	24.6981	24.6448	25.2798	25.9327	25.8572	25.0926	24.539	23.9134	24.0917	25.0841	26.7933	28.2194	29.7962	31.2527	33.3921	36.2783	40.0618	44.8908	50.5468	56.3204	60.3267	62.4404	62.1977	61.1034
0.4977	0.9657	1.6112	2.3776	3.2409	4.1522	5.098	6.0852	7.1502	8.1657	9.1346	10.0196	10.8591	11.5696	12.2915	13.0873	14.3866	16.0222	18.1433	20.3673	22.6419	24.5569	25.7663	26.0521	25.6286	25.1836	24.6657	24.4664	24.7292	25.6471	26.6022	27.6725	28.9555	30.1526	31.4846	32.8671	34.2892	35.7294	37.4657	39.0388	40.4001	41.7807	43.2574	45.881	49.4621	53.9241	57.2271	58.9861	58.3843	57.0843
0.3586	0.7389	1.2921	1.9725	2.75	3.6082	4.5091	5.4231	6.4004	7.3742	8.3464	9.2407	10.1789	11.0423	11.9232	12.7998	14.0237	15.3991	17.1407	19.2202	21.3348	23.0705	24.3601	25.0058	24.9824	24.5897	24.392	24.4065	24.848	25.5464	26.6789	27.782	29.1499	30.3066	31.7697	33.4017	34.9829	36.3127	38.1389	39.7191	40.967	42.3724	43.8313	45.7178	48.0014	51.0932	54.2377	56.6404	57.3772	57.2817
0.4178	0.8666	1.4838	2.2667	3.0612	3.9096	4.7401	5.6387	6.4627	7.2961	8.0998	8.9092	9.6127	10.4337	11.206	12.0152	12.8531	14.7233	16.4726	18.3873	20.2828	22.2865	23.1229	22.8956	22.5946	22.2543	22.0879	21.9717	22.7872	23.4694	24.3819	25.263	26.2112	27.5668	29.2231	30.6279	31.8802	33.394	34.7133	35.9851	37.3812	38.7064	40.0024	41.3497	44.9471	48.4576	52.5937	53.5588	54.609	53.6507
0.3912	0.7991	1.3917	2.1259	2.9576	3.877	4.8189	5.7634	6.692	7.6319	8.5562	9.4044	10.2441	11.0916	11.9174	12.7114	13.8893	15.3433	17.1291	19.2994	21.6082	23.6319	25.0168	25.9168	26.0745	25.6391	25.3152	25.4043	25.6875	26.278	27.513	28.6538	29.9255	31.224	32.7317	34.2427	35.7193	37.0816	38.4593	39.9479	41.4512	43.197	45.0398	47.5904	50.3245	53.7042	57.1086	59.7869	60.7319	60.5661
0.5546	1.0713	1.7754	2.6028	3.501	4.4479	5.4336	6.4632	7.471	8.5308	9.5747	10.5151	11.4231	12.4212	13.3185	14.1901	15.4676	17.0241	18.8405	20.8434	22.7945	24.4961	25.4485	25.8541	25.5471	25.4111	25.2017	25.5231	25.9939	26.9783	27.8832	28.8532	29.8773	31.0657	32.5487	34.1724	35.7198	37.21	38.7054	40.1352	41.4033	42.9066	44.4231	47.0783	50.5551	55.3513	59.0672	61.7324	62.0765	61.4961
0.5185	0.9953	1.6513	2.4464	3.3313	4.2629	5.2626	6.3015	7.3063	8.3171	9.2836	10.1638	11.0038	11.9655	12.8701	13.7811	15.0318	16.5907	18.4901	20.4309	22.281	23.8131	24.6446	24.7765	24.5154	24.4524	24.4189	24.7605	25.2617	26.2184	27.0971	28.0438	29.1072	30.3513	31.7029	33.0623	34.1585	35.2416	36.3764	37.4643	38.6969	40.3486	42.001	44.9215	48.8891	53.9184	57.9624	60.9747	61.2773	60.3055
0.4419	0.8894	1.5056	2.307	3.1524	4.0443	4.9696	5.8991	6.7992	7.6547	8.5129	9.2644	10.0097	10.8986	11.7008	12.4434	13.276	15.3483	17.3444	19.423	21.5076	23.7674	24.8483	24.4837	24.0791	23.874	23.6734	23.3657	24.3928	25.4743	26.4566	27.4462	28.4679	29.5891	30.7828	32.0794	33.3286	34.3013	35.449	36.7622	37.9242	39.2701	40.873	42.7762	47.5562	52.3689	56.7234	58.731	59.7464	57.3956
0.5412	0.9375	1.5003	2.1688	2.9284	3.7181	4.6224	5.5774	6.5037	7.4651	8.4313	9.3489	10.2055	11.1483	12.0648	13.1864	14.5705	16.2467	18.0241	20.007	21.9206	23.3541	24.1924	24.6241	24.657	24.3675	24.1929	24.3855	24.8692	25.6327	26.632	27.7685	29.0066	30.2226	31.5068	32.7682	33.9953	35.1265	36.4175	37.6275	39.0151	40.7822	43.2108	46.1694	50.0427	53.9142	57.311	60.2467	61.7002	61.2847
0.4781	0.9557	1.6071	2.4564	3.3502	4.2729	5.1832	6.1807	7.1273	8.0778	9.0584	10.0531	10.887	11.7319	12.5123	13.3462	14.2921	16.4735	18.6257	20.7144	22.8041	24.5382	25.4161	24.7851	24.1211	23.6561	23.3768	23.1332	24.2441	25.8113	26.9682	28.3128	29.8039	31.3176	32.4235	33.79	35.0173	35.9347	37.4147	38.7489	40.4272	42.556	44.649	46.4417	52.6061	58.0057	63.1833	64.6652	65.6093	62.6037
0.5351	1.0743	1.8003	2.7359	3.6589	4.5795	5.4999	6.4919	7.5246	8.6227	9.6977	10.7955	11.7471	12.6639	13.6205	14.696	15.846	18.241	20.7222	23.3567	25.6218	27.5793	28.8122	28.164	27.2602	26.7955	26.7213	26.3071	27.5523	29.0657	30.4961	32.0201	33.8498	35.4138	37.1109	38.6603	39.9799	40.8907	42.5502	43.8328	45.5787	47.726	50.0542	51.8621	57.7672	62.9664	68.0561	69.2968	70.3805	67.6758
0.3738	0.7506	1.2877	1.9589	2.7027	3.5106	4.3335	5.1589	5.9586	6.7801	7.5674	8.3539	9.1224	9.9258	10.7389	11.5615	12.6939	14.1041	15.8014	17.8851	20.0864	21.8144	22.9979	23.5358	23.2975	22.6918	22.3142	22.2984	22.707	23.5476	24.7478	26.0523	27.3774	28.5771	29.6311	30.5168	31.0949	31.6501	32.5468	33.6897	35.2097	37.0834	38.977	41.2393	44.2371	47.5604	50.6101	52.9545	53.9362	53.1231
0.4769	0.9728	1.6306	2.4943	3.3374	4.2175	5.0819	5.9917	6.8336	7.7244	8.5783	9.4456	10.3072	11.2182	12.1488	13.0488	13.9381	15.8153	17.826	20.0235	22.2263	24.3972	25.3974	25.2369	24.7324	24.335	24.2103	24.3698	25.7249	27.3322	29.0925	30.8177	32.3996	33.7523	34.9536	36.1049	36.6801	37.4566	38.7424	40.2436	41.6832	43.8105	45.7927	47.4596	51.5865	56.055	59.9876	60.7057	61.4837	60.198
0.5488	1.1044	1.8661	2.8374	3.8093	4.7665	5.7189	6.6502	7.6865	8.8385	9.9948	11.4967	13.0401	13.8437	14.5381	15.2209	15.6696	17.0017	18.8283	20.936	23.4408	25.4816	26.9442	27.0149	26.502	25.5035	25.0569	24.5541	25.5227	27.0538	28.4142	29.9585	30.9839	32.0811	32.7113	33.6967	34.314	35.5483	36.9541	38.8059	40.9222	42.6115	44.3708	45.6893	50.226	54.6097	59.516	60.5256	61.726	60.0434
0.8153	1.3601	2.0816	2.8352	3.6336	4.4847	5.4038	6.3374	7.2461	8.2176	9.186	10.0931	11.01	11.9563	13.0042	14.1843	15.5914	17.0437	18.6113	20.4136	22.1349	23.4	24.5361	25.3773	25.5492	25.4556	25.5462	25.7196	26.2293	27.2197	28.5548	30.0041	31.4305	32.5659	33.4995	34.5416	35.591	36.934	38.6881	40.6684	42.5139	44.9596	47.5675	50.2105	52.7504	55.2741	57.1584	58.668	59.4804	59.8504
0.6091	1.0873	1.7234	2.4298	3.1824	3.9648	4.7927	5.6169	6.3949	7.1955	8.0094	8.7358	9.4991	10.3687	11.2382	12.2136	13.498	14.8876	16.3899	18.2829	20.2391	21.6465	22.8111	23.5246	23.4391	22.8529	22.7161	22.7189	23.1783	24.2134	25.701	26.9843	28.2512	29.2564	30.1147	30.8563	31.781	32.9488	34.3328	35.8417	37.4967	39.014	40.8038	43.0265	45.6119	49.0436	51.479	52.8454	53.0532	52.2659
0.56	0.9953	1.6225	2.3518	3.1546	4.0214	4.9772	5.9053	6.8209	7.7817	8.7939	9.7589	10.8104	11.9255	13.0304	14.2315	15.647	17.2091	18.8769	20.8345	23.0466	24.8538	26.3096	27.3758	27.8311	27.5442	27.3738	27.3621	27.8128	28.7525	30.2014	31.606	33.0938	34.2519	35.2387	36.151	37.3966	38.7332	40.4234	42.2888	44.2518	46.1025	48.1812	49.5415	52.3443	55.2616	58.0925	60.6401	63.1957	63.6846
0.4803	0.9581	1.6167	2.4445	3.2546	4.0536	4.9391	5.8062	6.651	7.5	8.4432	9.2952	10.2474	11.2314	12.1509	13.0255	13.946	15.7835	17.8313	20.0194	22.2673	24.5983	25.7961	25.3697	25.0242	24.4705	23.7902	23.3051	24.624	25.8653	27.4256	28.9441	30.6568	31.9195	33.1068	34.1241	35.1592	36.2897	37.7212	39.105	40.5148	42.0077	43.1198	44.0317	47.9633	52.4021	56.9937	58.5462	59.8099	58.5384
0.5804	1.0391	1.6662	2.3629	3.1725	3.9825	4.8348	5.6788	6.5308	7.3336	8.2132	9.0418	9.9019	10.7892	11.6524	12.6913	14.0251	15.5078	17.0919	19.0937	21.0097	22.3496	23.3092	23.95	23.8357	23.1279	22.811	22.8166	23.1224	23.954	25.5174	26.9177	28.192	29.4176	30.6361	31.5471	32.6401	33.8138	34.9356	35.9442	37.2184	38.5216	40.418	43.0621	46.3146	49.3565	52.5145	54.6669	55.4402	54.9068
0.4897	0.9822	1.671	2.5331	3.4335	4.3391	5.2913	6.1712	7.0566	7.9148	8.8784	9.7466	10.7728	11.825	12.8931	13.8649	14.8809	17.0263	18.7783	20.7004	22.8492	25.1824	26.3612	26.6066	26.6687	26.327	26.0369	25.6855	26.6214	27.7964	29.8633	31.4887	33.0765	34.8064	36.599	37.6475	38.9907	40.1268	41.2307	41.8569	43.1911	44.3663	45.9645	47.604	52.4291	56.7874	61.9112	63.1693	64.2823	62.5948
0.5018	0.9639	1.6059	2.3798	3.2334	4.089	4.9746	5.8249	6.6339	7.405	8.2064	9.0258	9.9039	10.8316	11.814	12.7437	14.0487	15.7079	17.7054	19.6711	21.7158	23.5312	24.4656	24.6778	24.3583	24.0298	23.5688	23.7831	24.4389	25.7767	27.205	28.7352	30.0878	31.3678	32.4065	33.3774	34.2271	35.1853	36.0555	37.1666	38.3047	39.6135	40.8669	43.467	47.0092	51.5494	54.8507	56.9998	56.7386	55.3495
0.4428	0.8165	1.354	1.9949	2.7486	3.5641	4.4349	5.3169	6.1715	6.9833	7.7785	8.575	9.3349	10.0588	10.837	11.8573	13.016	14.3974	16.0447	17.9012	19.6798	21.13	22.1282	22.8163	23.044	22.9263	22.7416	22.9226	23.2418	23.9515	25.0011	26.4784	27.874	29.39	30.7656	32.1185	33.1953	34.3695	35.3074	36.2702	37.273	38.439	40.1077	42.5227	45.527	48.3323	51.0637	53.1803	53.9712	53.4416
0.4128	0.7959	1.3082	1.9153	2.586	3.2704	3.9602	4.6766	5.3858	6.0978	6.7851	7.5058	8.1919	8.902	9.6076	10.3582	11.3683	12.7619	14.473	16.3104	18.1926	19.9545	20.94	21.1494	20.8771	20.5901	20.1461	20.1914	20.7183	21.7261	22.7905	24.0231	25.2244	26.514	27.6691	28.8247	29.6489	30.6378	31.4239	32.2495	32.9442	33.9569	34.8525	36.9954	40.2652	44.459	47.2788	48.8291	48.1691	45.9979
0.6209	1.0527	1.6351	2.2575	2.9567	3.706	4.4944	5.3102	6.1156	6.9216	7.7241	8.5553	9.3462	10.1859	11.2204	12.4415	13.7088	15.1703	16.8539	18.5496	20.0654	21.4838	22.626	23.3938	23.7314	23.9299	23.8987	24.0309	24.3335	25.0225	25.9136	27.2958	28.6287	30.061	31.4661	33.0172	34.4411	36.0694	37.8623	39.7778	41.3877	43.3546	45.5971	48.1418	50.5125	52.9233	54.5668	55.6296	55.3356	54.2585
0.4225	0.8393	1.422	2.1472	2.8927	3.6478	4.4707	5.2553	6.008	6.8184	7.6695	8.3996	9.1874	10.1195	10.983	11.7702	12.6761	14.6181	16.5846	18.2903	20.3018	22.6193	24.0621	23.8099	23.8515	23.6886	23.1563	22.5398	23.5034	24.3669	25.5866	26.8739	28.1604	29.2637	30.3251	31.3851	32.3767	33.4339	34.6778	35.8675	36.6008	37.7067	38.4821	39.7989	44.1496	49.6752	54.5341	55.8495	56.384	53.8717
0.4452	0.8929	1.5006	2.2257	2.9697	3.7166	4.4548	5.2538	6.0298	6.8244	7.7167	8.5641	9.3407	10.2348	11.1723	12.0418	12.8716	14.8137	16.6155	18.871	21.1128	23.6293	25.1639	25.5437	25.3387	25.2319	24.8363	24.4441	25.2016	26.2168	27.1735	28.3875	29.8268	31.1971	32.3815	33.2874	34.0159	34.8591	36.0884	37.1604	38.5049	39.9677	40.8712	41.3831	45.239	50.2061	54.5441	55.8474	57.1162	54.9505
0.4887	0.9213	1.4997	2.1767	2.8931	3.6016	4.3073	5.0476	5.7648	6.5384	7.3317	8.194	8.9859	9.8796	10.7591	11.6863	12.9067	14.6413	16.6174	18.7863	20.9925	22.6958	23.6087	23.8211	23.4787	23.0426	22.7376	22.7275	23.3106	24.3575	25.3979	26.9598	28.2355	29.3321	30.2516	31.2049	31.7061	32.613	33.7749	35.0336	36.3835	37.7039	38.8776	40.8715	43.7576	47.4104	49.9265	51.5952	51.1438	49.8464
0.5002	0.9476	1.5482	2.2439	2.9916	3.7395	4.5253	5.3301	6.1715	7.0634	8.0022	8.946	9.8681	10.8089	11.7091	12.6104	13.8321	15.4591	17.3648	19.294	21.4503	23.3936	24.5956	25.0335	25.0689	24.799	24.4281	24.3772	24.8905	25.9322	27.1578	28.5224	30.0965	31.5317	32.9101	34.2268	35.4832	36.6284	37.1016	38.1923	39.3812	40.4559	41.3758	44.4014	47.6374	51.9858	55.2678	57.8852	57.6393	56.5304
0.3751	0.7481	1.2618	1.9082	2.539	3.2218	3.9153	4.6114	5.2874	6.0133	6.756	7.4747	8.3138	9.2006	10.187	11.1992	12.1041	14.122	16.0181	18.0731	19.9378	21.8128	22.828	22.7743	22.5531	22.4874	22.376	21.8148	22.715	23.4017	24.0556	25.7675	27.0233	27.9002	28.9882	30.0725	30.3958	31.1617	32.0956	32.9911	34.0055	34.7558	35.2681	35.8546	38.4172	41.6883	45.0935	45.9369	46.7277	45.6111
0.5223	0.9412	1.4602	2.0972	2.8108	3.5737	4.3615	5.2252	6.0408	6.8743	7.7214	8.5762	9.4401	10.3564	11.2615	12.4366	13.8609	15.6649	17.7515	20.2361	22.4489	24.2576	25.3247	25.9371	25.9071	25.6287	25.4955	25.7773	26.2805	27.0172	28.1149	29.353	30.6971	32.0143	33.6259	35.2108	36.8227	38.392	40.0167	41.2285	42.5392	43.5261	44.8477	46.5079	48.8979	50.9871	53.5614	55.0878	55.6827	55.0377
0.3731	0.7332	1.2386	1.8617	2.5303	3.1783	3.9034	4.6044	5.3139	6.0373	6.8355	7.5543	8.334	9.1447	9.9296	10.74	11.6046	13.3854	15.194	17.2113	19.2464	21.0432	22.1519	22.0445	21.8193	21.471	21.3384	21.1417	22.1393	23.0385	24.0241	25.0957	25.8954	26.7629	27.8744	28.9572	30.1614	31.6859	33.8275	35.8338	37.7432	39.2327	40.4941	41.3317	44.6487	47.9746	52.7682	54.6032	54.695	51.964
0.3865	0.7678	1.2629	1.9085	2.5453	3.2401	3.9773	4.7474	5.519	6.2694	6.9725	7.7261	8.4648	9.2098	9.9903	10.9201	11.7767	13.6918	16.0672	18.3504	20.2677	22.5229	23.6473	23.137	22.7104	22.5761	22.3509	22.3249	23.6017	24.7194	25.8514	26.7355	27.6598	28.757	30.0603	31.2039	32.4954	33.7948	34.8246	35.7746	36.581	37.4066	38.1277	40.038	44.1654	49.055	53.1423	54.454	54.3701	52.1153
0.5227	0.926	1.4702	2.0704	2.7491	3.4958	4.2945	5.08	5.8973	6.6917	7.4481	8.1633	8.9651	9.7393	10.5271	11.5718	12.8811	14.3441	16.1844	18.3288	20.2735	21.8295	22.9504	23.4916	23.5394	23.4134	23.4769	23.724	24.4132	25.4173	26.5925	27.6892	28.8356	29.8484	30.8085	31.7685	32.9299	34.2252	35.4752	36.6179	37.6758	38.3331	39.483	41.0763	43.5514	46.195	49.3379	51.1431	51.8326	50.8476
0.3657	0.7303	1.2264	1.8415	2.4918	3.1432	3.8427	4.5252	5.2139	5.8556	6.534	7.0995	7.8252	8.5839	9.456	10.2902	11.2377	13.0364	14.9895	16.8864	18.9969	21.2878	22.4257	22.2965	22.2325	22.0187	21.6569	21.5293	22.4006	23.4937	24.3952	25.2972	25.9705	26.8528	27.7634	28.609	29.6878	30.7212	31.5374	32.3754	33.3254	34.0692	35.074	36.0263	39.9221	43.9821	47.8506	49.2467	50.9195	49.0921
0.5187	0.8734	1.353	1.8582	2.4355	3.0714	3.7276	4.3816	5.0802	5.7732	6.4373	7.1098	7.8814	8.6221	9.5399	10.6804	12.0086	13.3694	14.9337	16.5346	17.9706	19.1182	19.9871	20.5104	20.6804	20.8292	21.0396	21.5758	22.3052	23.2909	24.2826	25.1823	25.9364	26.6265	27.1079	27.4439	27.9538	28.4196	28.9605	29.6274	30.6659	32.1059	34.097	36.4706	38.941	41.012	42.8572	44.2979	44.9044	45.0211
0.3498	0.7145	1.1948	1.8087	2.4346	3.0702	3.7033	4.3547	5.0159	5.6984	6.3355	6.9566	7.7289	8.4962	9.2913	10.0641	10.9734	12.477	14.6335	16.5551	18.9761	21.0526	22.3671	21.8453	21.5485	20.9604	20.8755	20.8575	21.9301	23.1127	24.4799	25.2979	26.0875	27.2338	28.3976	29.0221	29.9901	31.003	31.5804	32.3233	33.5759	34.7965	35.7165	36.8708	41.0752	44.6722	47.9582	49.1903	50.0774	47.5563
0.3781	0.7838	1.3124	1.9949	2.7026	3.4034	4.0784	4.7725	5.449	6.1897	6.9087	7.6239	8.4529	9.2831	10.1412	11.0715	12.1159	14.1325	16.1238	18.371	20.9512	23.3842	24.7055	24.7571	24.2446	23.7453	23.4466	23.3536	24.682	26.3669	27.6982	28.7001	29.7219	30.7033	31.8385	32.8917	34.1873	35.4289	36.3062	37.2764	38.0842	39.0695	39.3505	40.9598	45.2292	50.114	54.6187	56.3309	57.1407	55.0623
0.3719	0.7516	1.2317	1.8468	2.4563	3.059	3.6549	4.2479	4.8595	5.4523	6.1291	6.7887	7.5459	8.2949	9.1622	9.8925	10.808	12.5922	14.523	16.7061	18.864	21.0357	22.2011	22.0066	21.2729	20.7597	20.3779	20.1161	20.9409	22.1176	23.4104	24.4318	25.3035	26.3538	27.5549	28.2806	28.8708	29.5615	30.5016	31.0182	31.8919	33.1776	34.3946	35.5213	39.769	43.2221	46.4889	47.2808	47.8758	45.8281
0.4832	0.8727	1.3892	1.9695	2.6105	3.2736	3.9387	4.6309	5.3068	6.0194	6.7577	7.549	8.4008	9.3067	10.2301	11.3627	12.7729	14.329	16.1633	18.2977	20.2778	21.6393	22.5458	22.9958	22.9209	22.7098	22.9551	23.6039	24.4437	25.4255	26.594	27.6933	28.668	29.794	31.0225	32.0459	32.9886	34.041	34.9165	35.983	37.4023	38.9563	40.9247	43.5566	46.5959	49.4088	52.3273	54.2796	54.9669	54.4518
0.4973	0.893	1.4223	2.0397	2.7329	3.4626	4.2408	5.0571	5.8215	6.6075	7.4061	8.1983	9.0118	9.8579	10.7122	11.7964	13.0728	14.5351	16.2747	18.2907	20.1349	21.5878	22.5701	23.2223	23.4014	23.3854	23.6712	24.2987	25.1068	26.0637	27.2205	28.3588	29.5829	30.773	32.082	33.1962	34.1298	35.0193	35.8969	36.8996	38.2758	39.852	41.5517	43.5665	45.9085	48.2604	50.7046	52.7292	53.8696	53.8237
0.4669	0.834	1.3322	1.9104	2.5617	3.2466	3.9773	4.7382	5.45	6.1953	6.9638	7.7558	8.5754	9.472	10.3474	11.4719	12.7554	14.2115	15.8915	17.9646	19.8216	21.3294	22.3598	22.9924	22.9524	22.7214	22.7221	23.0808	23.8171	24.8372	26.1445	27.585	29.1701	30.6198	32.1372	33.2815	34.15	34.9498	35.7067	36.6713	38.2314	39.8945	41.5274	43.3993	45.2826	47.1034	49.2117	51.1056	52.2923	52.6999
[truncated: 50 more columns]

## Sheet: signal_period
60	60	60.25	60.178	61.604	62.124	60	60.036	60	60	60	60	60	60	60	62.873	62.839	61.066	61.113	61.529	60	60	60	60	61.588	60	60	60	60	61.682	60	60	61.239	60	62.103	60	60.961	60	60.43	60	60.044	60	62.024	60	60	60	60.637	62.117	60.002	60.793
60.126	60	60	63.769	60	62.901	63.059	60.76	60.185	61.549	61.255	63.739	65.755	62.418	63.539	60	64.706	66.654	63.066	60.366	61.629	60.051	60.256	60.668	64.203	60.965	62.491	60.783	61.643	60	60.062	62.815	62.503	63.234	64.752	66.688	62.149	60	62.506	65.709	60.93	60.923	62.069	62.985	64.498	64.021	63.518	60	62.196	60.58
64.916	62.2	61.692	65.324	61.202	67.85	65.826	62.29	63.87	61	63.483	66.582	67.756	65.518	60	65.165	65.197	63.439	66.048	62.001	65.617	64.11	65.355	68.935	65.07	63.491	62.647	63.922	64.512	63.411	68.288	65.654	63.782	67.321	61.353	67.185	67.089	68.651	65.049	66.886	65.629	65.938	62.808	67.701	65.454	62.359	64.626	61.176	61.45	63.042
63.385	63.449	67.889	65.696	63.072	62.81	67.435	69.859	65.231	65.125	65.558	65.562	68.444	62.286	67.164	70.329	68.099	66.468	67.524	68.895	65.435	63.658	67.74	67.989	65.232	67.39	65.081	70.777	64.466	67.017	68.118	66.797	66.485	72.689	68.946	61.884	69.393	67.982	65.514	62.075	69.096	70.489	64.702	65.861	67.546	67.65	67.675	67.75	65.492	66.842
65.663	70.418	69.615	66.735	70.619	68.294	71.653	66.888	67.828	68.62	68.512	69.169	70.165	68.573	73.288	69.383	68.978	68.248	73.112	69.239	68.187	67.91	68.783	68.512	64.805	69.157	70.035	70.635	72.191	73.174	73.489	70.407	67.192	71.253	70.254	70.223	67.504	67.296	69.693	69.635	70.881	68.638	71.775	70.109	69.455	67.453	71.2	68.718	68.796	69.2
69.527	71.673	73.695	69.125	72.485	73.715	69.099	74.38	74.637	75.508	72.886	70.618	72.282	71.158	72.598	72.44	68.031	72.141	71.46	71.724	69.26	69.424	71.776	74.661	69.469	68.826	74.397	72.1	74.946	70.006	73.386	74.274	70.394	72.421	71.804	68.558	69.454	68.79	73.375	71.312	71.141	70.745	73.829	70.371	74.923	73.925	71.068	69.211	72.799	75.203
73.167	75.561	76.87	68.715	73.392	71.831	76.274	71.265	76.047	73.818	73.372	72.143	71.181	73.191	74.682	69.615	71.792	72.282	74.676	71.316	71.355	73.254	80.06	74.941	73.133	75.291	73.813	76.377	74.117	72.055	75.574	78.932	80.619	74.371	71.958	68.337	73.04	73.355	73.937	71.645	75.909	72.321	74.274	73.721	73.606	75.145	70.09	76.019	76.28	72.933
75.102	76.307	73.066	75.422	74.637	77.246	75.077	75.625	76.256	76.543	76.955	75.006	75.407	77.555	77.498	78.38	74.985	76.277	77.81	75.256	79.329	74.195	75.946	75.213	79.729	73.412	76.645	78.891	75.674	77.799	74.41	81.225	77.917	77.194	79.352	77.56	82.089	75.296	75.43	74.089	73.88	77.882	78.712	76.547	78.759	73.366	76.692	80.082	76.66	83.125
80.296	77.289	78.329	75	75.931	80.314	76.677	82.43	77.185	77.28	78.893	79.231	76.918	75.363	82.978	79.303	85.357	80.385	81.72	76.879	77.735	78.8	78.138	78.183	78.166	78.574	80.071	76.549	78.177	81.115	81.048	77.18	82.596	82.117	78.42	81.496	76.607	80.407	75.783	80.682	78.251	80.475	80.824	78.327	77.07	80.396	76.444	80.533	78.801	77.42
81.743	78.947	82.633	81.78	81.023	80.36	77.56	80.877	77.152	81.227	83.633	79.536	80.695	78.906	83.498	82.32	86.034	81.305	81.559	82.741	76.96	79.005	75.963	78.528	76.829	83.422	80.055	84.793	83.804	83.759	79.299	82.173	79.131	81.048	84.405	83.401	83.717	82.666	80.458	78.294	82.483	82.375	78.32	82.256	81.249	82.896	85.197	83.221	83.23	81.799
84.529	84.473	85.606	83.265	85.096	85.549	84.344	85.067	85.913	81.05	82.747	85.084	83.117	80.167	82.407	83.522	84.743	80.804	85.393	85.111	85.289	84.84	87.408	80.706	81.381	83.373	80.62	83.21	88.732	87.026	79.35	86.054	84.661	82.162	83.973	86.261	82.315	85.595	85.158	79.265	80.815	80.593	85.773	85.575	85.687	84.429	83	84.336	81.55	82.046
85.096	83.941	83.844	84.952	85.065	85.201	86.053	87.505	85.619	84.337	86.805	85.948	88.179	87.08	87.538	86.297	86.197	85.122	89.154	84.643	87.712	80.784	84.224	89.359	83.108	87.158	79.742	88.023	88.632	81.841	86.861	86.163	89.846	84.043	84.746	83.891	91.97	84.901	86.982	85.83	86.602	87.182	84.725	84.617	86.083	90.502	89.228	83.574	85.431	90.834
89.123	87.239	84.933	87.539	89.092	88.344	84.927	89.247	83.507	93.512	85.203	88.952	84.894	88.592	90.971	89.861	91.388	89.597	87.975	89.342	88.587	96.245	89.411	92.039	85.961	89.24	90.689	89.781	83.81	88.763	89.865	92.034	92.075	87.577	86.703	91.865	83.533	91.03	84.835	87.776	88.218	91.387	87.97	90.67	90.076	90.099	92.611	90.702	87.548	88.703
87.124	89.003	88.007	88.704	90.927	87.206	92.402	89.964	91.275	85.859	91.16	92.944	92.028	89.029	88.485	92.809	96.572	87.363	94.075	88.579	90.183	91.676	90.534	89.893	87.793	90.142	94.713	93.003	92.275	93.184	91.097	88.355	95.011	93.794	93.225	94.51	92.85	97.176	89.517	89.28	94.629	90.766	94.813	88.457	95.785	93.832	86.074	93.68	91.265	92.361
95.206	93.445	95.861	93.491	92.259	98.286	96.344	90.881	96.984	96.238	90.87	93.842	94.769	92.691	94.005	91.911	96.577	89.51	91.905	91.246	95.004	96.101	96.308	92.893	90.826	94.449	89.66	85.243	92.181	98.517	92.12	91.594	91.305	89.079	93.196	96.875	91.005	91.627	90.494	99.638	93.764	92.275	93.252	91.655	92.436	98.818	92.266	94.584	94.625	94.08
99.273	99.9	95.568	92.353	99.827	95.309	91.944	93.059	90.068	95.358	92.377	100.653	102.929	95.085	96.79	97.355	94.232	91.742	98.162	96.481	98.715	95.317	95.336	93.903	92.16	95.299	95.733	98.381	94.284	101.391	96.723	98.463	99.862	99.19	93.579	93.173	102.892	93.148	93.078	97.661	92.067	96.672	96.67	99.245	96.891	96.299	95.516	94.08	91.597	97.794
101.093	102.641	98.777	97.684	94.209	97.276	101.498	95.154	95.744	98.894	102.751	98.387	97.089	99.535	101.646	98.109	96.995	94.42	97.03	101.974	98.751	102.139	97.583	98.589	96.695	96.626	95.642	90.712	101.166	98.66	96.636	96.834	102.009	96.491	94.145	97.31	97.383	96.816	99.764	92.527	101.654	99.111	98.81	98.407	97.994	95.449	97.819	94.715	101.3	95.326
101.321	98.045	100.517	95.637	98.89	102.308	107.786	99.752	100.504	102.621	96.952	102.929	100.828	101.753	104.62	97.87	97.223	100.956	100.559	97.587	96.68	99.104	101.948	108.866	100.508	96.56	100.4	103.115	99.811	98.08	98.921	99.964	99.958	99.872	102.083	98.565	102.259	94.001	102.425	104.998	104.658	97.028	104.532	103.353	95.404	97.72	109.082	103.249	96.722	93.301
99.471	102.433	102.697	101.642	99.501	105.329	102.135	104.743	101.753	106.898	101.584	103.346	99.791	107.629	108.047	107.029	104.758	103.511	100.27	102.472	103.151	105.254	100.679	103.847	106.351	103.852	109.182	105.144	101.298	103.689	101.307	103.633	102.566	102.435	102.478	110.843	109.18	100.696	104.874	105.537	103.139	103.954	100.653	97.799	98.699	111.555	106.474	105.987	101.259	103.077
102.068	108.077	103.447	106.117	108.869	103.328	111.24	107.991	104.756	104.074	108.635	102.91	99.383	105.568	104.61	105.508	107.59	103.31	111.145	108.637	105.585	105.781	105.92	101.964	110.222	106.857	101.231	103.718	102.668	105.963	106.717	103.836	106.615	108.106	101.134	108.577	109.052	107.142	106.036	106.829	100.374	109.992	102.717	106.374	104.533	107.768	108.437	102.718	106.4	111.64
109.028	104.934	107.975	105.91	100.891	109.854	106.008	108.915	108.415	111.557	104.744	111.118	102.826	111.842	107.446	111.044	108.75	106.542	110.018	108.03	107.533	105.437	110.026	102.66	109.861	108.533	112.156	103.957	101.878	108.168	109.195	105.579	107.572	110.951	107.698	107.811	106.143	104.787	99.622	109.023	107.714	105.349	104.057	107.019	113.311	109.541	107.835	110.175	112.051	110.994
109.752	107.329	108.576	110.683	108.285	109.551	108.069	106.405	111.823	104.255	109.663	108.396	109.626	113.277	112.331	108.774	112.642	113.477	109.573	107.228	110.682	111.308	105.463	105.906	106.057	114.493	110.258	112.011	104.421	112.806	115.112	114.275	113.098	108.636	111.368	109.706	111.644	103.762	107.43	112.61	113.185	110.169	113.023	110.256	113.685	116.829	110.063	109.009	116.23	113.752
110.311	110.906	113.291	118.161	109.438	117.093	111.03	114.592	114.767	111.432	116.098	110.636	115.756	106.274	118.105	116.084	117.753	108.666	110.423	112.383	111.268	114.614	107.495	116.835	113.604	116.139	108.571	114.996	115.451	112.653	111.195	113.258	108.453	115.482	112.222	110.462	109.072	113.759	108.832	113.692	114.1	113.046	113.363	112.883	113.447	120.392	117.968	117.22	113.42	111.39
112.025	112.175	112.563	115.422	112.086	117.556	114.997	106.357	114.191	113.402	113.709	113.382	112.214	117.213	115.456	109.398	116.158	115.99	114.535	110.889	110.482	116.798	111.746	116.178	122.217	114.455	119.092	122.533	106.772	115.17	112.072	118.584	115.337	116.069	119.078	120.773	121.803	113.831	112.424	111.004	119.241	118.126	119.426	118.972	108.36	116.857	119.917	115.361	116.108	113.061
115.448	116.75	119.792	117.976	121.406	114.357	109.321	116.457	115.528	121.208	113.388	117.492	119.389	122.67	117.536	118.361	117.728	116.966	120.086	118.911	113.338	118.56	120.859	116.4	119.648	113.438	115.788	119.055	121.141	115.732	118.431	117.476	120.601	117.443	119.104	120.112	116.074	122.359	110.452	123.168	121.475	118.726	117.338	114.775	123.522	119.726	113.533	121.39	117.525	116.129
121.447	114.952	123.552	121.382	120.779	117.406	114.45	122.062	117.508	117.979	125.254	117.101	124.654	114.017	116.206	120.885	114.191	126.105	121.728	114.3	121.87	113.9	123.584	126.201	115.699	116.556	119.58	120.967	116.652	122.835	124.956	122.519	121.869	120.792	118.553	121.159	119.633	123.709	123.111	125.55	120.928	124.179	117.879	123.269	117.009	119.386	116.175	120.622	116.83	120.828
120.554	122.436	123.249	121.189	122.886	118.379	121.798	121.522	116.136	118.815	119.51	126.364	123.878	121.077	117.368	129.826	124.192	122.486	128.796	126.082	120.625	129.058	124.521	122.352	126.399	124.508	125.789	122.035	119.272	131.658	121.332	125.01	130.333	127.032	127.348	128.343	119.372	122.854	122.831	130.32	127.604	131.083	127.275	127.578	123.602	121.952	125.349	125.351	124.323	124.277
127.614	118.468	126.584	123.768	128.927	123.359	127.655	130.481	129.574	122.586	123.7	128.54	125.164	127.786	114.473	123.081	125.851	127.746	128.453	125.123	118.324	122.461	119.893	129.347	120.895	125.29	129.936	127.805	128.467	121.746	120.609	123.111	122.291	118.739	125.152	126.992	125.7	119.696	125.052	121.282	127.07	116.341	124.549	124.987	123.158	124.429	124.98	128.515	123.852	134.935
123.671	125.858	122.576	126.799	126.67	128.595	126.829	121.434	126.821	124.813	131.32	129.956	125.494	133.949	123.517	133.5	123.783	124.16	128.579	125.614	126.702	132.814	128.111	122.796	122.772	123.794	124.868	128.403	121.594	126.09	123.282	135.753	124.966	125.036	130.297	125.553	128.771	130.464	126.565	123.898	131.308	124.856	131.031	129.76	124.288	121.586	126.887	139.247	123.599	132.593
122.837	128.841	127.123	132.918	132.546	130.765	126.365	126.535	133.23	125.218	128.827	125.817	126.05	125.37	129.67	131.976	130.992	126.856	130.048	126.74	128.456	131.209	126.835	128.53	133.729	129.326	133.129	127.597	126.353	127.245	129.448	135.942	124.92	123.059	130.267	125.219	134.755	133.845	130.357	129.129	131.3	121.337	131.023	124.504	121.252	129.462	135.736	127.999	132.913	135.399
127.32	131.063	126.561	134.968	130.52	127.239	136.244	135.667	125.237	122.892	135.109	139.204	128.69	127.424	138.868	127.792	135.606	126.304	138.68	127.489	128.169	133.235	130.201	134.317	130.187	131.175	134.857	131.62	127.106	124.503	129.437	129.483	133.919	140.024	132.193	134.824	132.713	130.539	127.31	135.097	133.947	136.818	133.501	124.434	141.844	132.431	133.797	137.488	135.83	138.304
138.516	132.997	133.154	132.834	135.751	138.293	136.965	143.81	135.017	134.651	132.115	141.605	141.505	143.1	135.792	136.742	138.037	132.361	132.934	140.952	131.891	133.48	126.974	128.153	138.569	136.294	132.429	132.579	133.427	138.659	136.39	135.438	136.693	131.312	138.89	133.198	133.882	137.2	142.375	130.101	131.04	128.862	137.72	136.858	134.382	141.85	133.734	130.897	129.46	136.727
133.9	137.188	136.361	138.098	136.606	131.407	143.484	129.256	142.863	134.062	135.542	135.594	130.481	136.139	136.886	134.308	130.691	139.849	137.321	141.97	134.66	138.852	141.405	144.46	137.747	134.327	141.745	137.425	144.821	137.049	137.919	144.243	132.938	139.938	130.457	139.317	144.035	142.487	135.752	139.51	137.389	138.568	137.12	137.148	134.543	136.599	132.002	137.735	132.313	129.587
139.131	137.512	138.188	132.951	139.56	131.707	139.171	138.859	138.162	136.012	136.83	139.717	142.817	128.501	148.654	132.564	137.004	143.412	133.527	135.886	140.774	134.1	147.525	140.107	143.317	137.881	136.991	140.592	141.275	144.501	136.947	140.712	136.405	145.014	149.233	141.379	139.866	136.575	140.733	138.161	149.382	142.911	134.21	139.74	142.605	136.058	143.754	144.745	136.415	138.497
142.021	136.775	140.207	149.512	141.135	142.051	138.907	124.546	145.188	141.763	140.25	142.029	136.994	139.188	140.866	144.863	146.739	146.139	148.598	141.465	146.023	135.72	144.426	141.928	142.756	137.501	142.716	145.663	149.218	148.526	148.856	148.842	139.195	145.334	142.223	147.15	138.949	147.031	140.773	144.938	140.716	147.17	146.013	144.397	143.361	149.48	133.62	140.713	145.239	143.31
136.49	141.323	138.344	148.687	148.167	144.166	138.471	147.336	151.596	145.482	144.075	138.819	146.486	142.483	134.949	136.802	136.275	149.268	142.888	142.498	140.361	148.094	145.443	142.781	142.165	155.976	139.675	136.851	152.131	150.844	143.145	152.359	149.473	149.266	140.254	145.267	138.866	155.168	144.461	146.011	144.609	144.539	155.554	151.845	144.432	145.271	146.74	145.032	151.56	148.86
138.923	148.029	144.005	147.912	146.596	146.241	145.864	145.713	142.464	141.277	151.926	152.803	142.739	146.102	144.474	142.182	149.674	144.763	153.3	151.577	154.315	149.252	146.77	145.309	146.742	152.694	147.077	151.069	148.603	146.382	142.599	146.645	145.518	142.668	150.91	150.602	151.188	150.751	143.565	145.055	142.447	147.478	153.721	148.095	145.202	157.148	144.804	144.474	155.554	148.446
153.386	144.775	143.381	151.729	151.069	155.616	150.829	152.235	145.242	147.755	145.898	147.964	152.514	152.402	144.909	151.537	147.404	147.585	153.226	146.598	140.27	152.53	149.624	147.767	146.357	150.09	149.42	151.805	160.274	139.989	150.018	153.04	148.073	141.138	148.21	145.128	153.684	150.096	145.294	151.914	152.134	144.4	161.668	145.474	144	155.621	156.171	152.1	152.596	152.892
150.562	150.931	151.926	147.834	148.944	147.981	153.079	141.937	155.804	154.052	146.428	156.91	152.424	145.997	154.055	148.235	154.418	152.404	152.702	161.884	154.213	154.997	153.902	144.869	149.53	158.231	148.475	149.732	158.372	146.861	151.161	156.713	150.359	150.124	149.272	151.05	152.283	154.688	161.787	150.718	151.508	145.465	142.212	154.977	153.207	154.603	151.493	153.395	151.765	150.184
155.173	143.296	153.469	157.594	157	147.218	164.181	160.888	155.437	151.411	146.718	148.711	158.997	155.443	149.127	145.539	154.421	148.635	146.924	152.504	148.35	142.606	156.305	153.046	150.144	157.834	157.663	161.11	152.552	162.686	159.641	159.29	157.24	149.667	150.694	152.1	156.411	152.09	159.648	161.201	157.445	148.819	158.902	158.832	152.034	150.313	156.956	153.943	159.481	156.119
153.873	157.701	158.095	150.025	156.582	148.931	149.96	157.981	157.634	165.248	153.126	150.964	150.727	157.138	151.851	152.817	158.453	153.507	155.156	159.244	151.644	150.257	153.688	151.209	156.149	155.677	156.88	164.89	143.199	160.475	160.757	160.89	145.376	161.414	158.453	158.139	155.503	159.041	149.146	152.411	147.335	162.903	156.815	165.295	154.058	158.002	163.602	159.642	160.301	162.047
162.407	156.99	166.234	151.121	169.187	155.84	154.518	167.4	151.403	155.578	157.846	159.082	155.888	156.074	168.581	160.114	152.678	151.546	165.487	155.696	172.096	168.521	161.768	158.345	158.116	161.904	159.782	156.907	147.615	161.09	162.469	156.149	157.677	166.944	159.816	153.971	165.534	156.676	152.211	168.837	166.864	160.638	150.46	167.872	162.519	161.57	163.666	161.683	161.724	164.307
161.479	157.071	160.17	151.405	161.81	155.687	159.838	169.203	166.162	153.336	154.573	170.17	160.455	162.828	167.318	165.016	158.302	166.059	158.614	157.738	170.69	161.769	169.526	154.415	156.388	161.74	157.3	157.569	165.478	158.78	159.426	155.12	163.79	168.895	159.888	162.26	161.893	162.889	165.645	160.583	157.908	152.728	174.478	163.92	163.799	169.184	152.723	169.423	156.849	164.19
163.559	160.656	160.047	164.772	171.569	160.353	156.773	161.347	160.018	164	157.812	162.638	168.859	157.539	167.798	162.439	168.409	169.371	159.81	158.63	159.194	165.13	159.69	166.617	166.6	173.134	170.889	162.558	160.727	162.84	167.024	160.346	156.106	169.443	162.61	167.519	165.963	169.058	164.482	160.674	160.259	166.296	167.354	160.908	163.39	168.205	165.651	171.28	164.98	170.151
168.924	161.75	171.19	168.262	163.688	161.251	165.741	166.955	159.406	158.252	179.218	155.681	164.265	162.576	167.446	154.443	169.921	173.183	177.965	163.111	167.41	168.827	169.249	159.236	163.764	171.569	173.672	165.305	167.413	158.087	157.929	166.624	173.926	169.546	164.383	169.915	161.834	168.925	166.139	170.811	168.221	167.87	171.56	166.875	169.492	165.682	174.019	174.135	175.322	166.024
165.237	166.692	167.579	167.248	166.959	174.104	168.521	163.78	163.95	162.268	164.715	168.675	167.461	170.018	171.906	170.987	175.558	173.722	172.478	173.943	163.405	163.181	157.478	173.36	167.449	165.047	171.053	173.597	170.198	173.25	169.981	167.252	173.03	160.267	170.791	171.256	171.528	166.359	168.17	174.451	176.213	177.815	179.48	169.008	174.489	166.908	167.23	167.932	163.903	170.245
170.335	161.415	169.606	173.732	168.921	173.337	168.861	177.754	162.142	177.136	175.243	169.532	173.769	178.476	164.274	170.419	172.593	167.29	161.327	166.799	166.973	173.788	175.649	180	169.552	168.932	174.103	174.057	170.591	173.419	173.794	180	162.192	168.42	170.895	172.403	158.634	164.103	166.843	173.808	171.683	161.07	175.381	178.684	174.902	179.314	172.005	172.567	163.499	180
180	173.758	180	169.269	172.388	172.701	180	174.651	180	171.151	165.385	180	180	164.91	178.063	172.017	180	170.635	178.794	174.644	166.653	180	167.432	170.082	174.777	166.66	169.104	165.944	175.011	170.452	168.977	178.657	166.227	174.852	162.608	176.342	167.407	173.468	172.61	173.199	173.316	180	179.233	180	166.198	173.929	180	170.08	175.71	173.657
173.156	172.221	172.483	180	175.453	172.458	179.369	176.608	172.791	165.905	164.967	170.373	177.561	175.043	180	174.994	178.383	180	173.618	171.714	177.679	168.993	175.917	178.943	177.098	171.59	173.033	177.533	171.094	180	172.037	172.738	174.927	180	180	180	177.156	178.884	180	176.281	173.126	170.713	176.387	180	170.739	180	177.697	177.738	177.667	165.319
168.127	175.776	180	176.868	176.903	170.555	176.042	180	173.54	177.621	179.106	175.624	180	177.293	180	180	180	180	172.743	173.673	177.072	171.08	177.451	180	169.196	180	173.953	180	178.434	173.349	180	180	171.187	177.051	171.769	180	170.337	176.389	180	180	176.61	177.305	174.791	174.435	176.153	176.261	180	180	180	177.944
[truncated: 50 more columns]

## Sheet: density
4.9328	4.9444	4.9616	4.9678	4.9575	4.9557	4.9707	4.9921	5.002	4.9964	4.995	5.0228	5.0323	5.0017	4.8911	4.7759	4.7308	4.7724	4.8556	4.9236	4.9411	4.9253	4.8919	4.8436	4.7951	4.7466	4.7192	4.7178	4.7432	4.7935	4.8546	4.8801	4.8752	4.8202	4.7959	4.7979	4.8283	4.8628	4.929	4.9941	5.0855	5.118	5.0838	5.0355	4.9877	4.9234	4.8725	4.8123	4.7832	4.8111
4.8732	4.9683	5.0211	5.0464	5.0144	4.9938	4.9711	4.9688	4.9775	5.0162	5.0352	5.0472	5.0475	5.0587	5.0778	5.0888	5.0794	5.0724	5.0774	5.1016	5.134	5.1453	5.1377	5.1295	5.1111	5.0895	5.0804	5.0719	5.055	5.0405	5.0233	5.0251	5.0401	5.0773	5.0975	5.1249	5.1095	5.0738	5.0432	5.0669	5.1106	5.1663	5.1662	5.1314	5.0752	5.0259	4.9563	4.8907	4.8367	4.8403
4.9469	4.9552	4.9673	4.9863	5.0036	5.0159	5.0325	5.0522	5.0283	4.9665	4.9141	4.8992	4.9266	4.9799	5.0091	4.9854	4.9379	4.8872	4.8921	4.9389	5.0001	5.0028	4.9737	4.9241	4.9395	4.9733	5.0059	4.9959	4.9742	5.0165	5.0626	5.073	5.0002	4.9052	4.8408	4.8615	4.8869	4.9385	5.0001	5.0723	5.1339	5.1388	5.0867	5.0114	4.9542	4.9957	5.1768	5.345	5.3977	5.3112
4.902	4.9207	4.9309	4.9432	4.9361	4.9292	4.9453	4.9731	4.9689	4.9397	4.9052	4.8907	4.912	4.9584	4.9963	4.9986	4.9782	4.9362	4.9227	4.9424	4.9746	4.9693	4.9498	4.9187	4.9484	4.9776	4.9873	4.9453	4.9035	4.9028	4.9279	4.9276	4.886	4.8407	4.8326	4.8687	4.8943	4.938	5.0049	5.1121	5.211	5.2287	5.1349	4.9945	4.882	4.8721	4.9906	5.1156	5.1682	5.1367
5.0918	5.0826	5.0608	5.0134	4.9792	4.9692	4.9767	4.9919	4.9812	4.9283	4.8929	4.8992	4.9302	4.9828	5.0016	4.9566	4.8841	4.8243	4.8109	4.8468	4.9027	4.9147	4.881	4.8207	4.7895	4.8073	4.8569	4.9009	4.9251	5.0023	5.0616	5.0895	5.0421	4.9595	4.8846	4.8842	4.9122	4.9596	5.0028	5.028	5.031	5.027	5.0403	5.079	5.1155	5.1819	5.2849	5.3622	5.3624	5.2829
4.8656	4.8941	4.9279	4.9542	4.9518	4.9571	4.9701	4.9872	4.9975	4.989	4.9681	4.9816	4.9975	4.9963	4.9337	4.8468	4.795	4.8107	4.855	4.8937	4.9089	4.91	4.9008	4.8796	4.8431	4.7949	4.7663	4.7595	4.781	4.8291	4.8928	4.9447	4.9707	4.9162	4.8554	4.8094	4.7989	4.8378	4.9264	5.0131	5.1265	5.1841	5.1573	5.1113	5.0504	4.953	4.8843	4.8239	4.8281	4.8993
4.7851	4.8649	4.9135	4.9453	4.9427	4.9477	4.9149	4.8646	4.8284	4.8694	4.983	5.1032	5.1735	5.1675	5.1307	5.0941	5.0857	5.0819	5.0788	5.0503	5.0365	5.0267	5.0409	5.0727	5.1006	5.0954	5.088	5.0595	5.0345	5.0148	4.9868	4.9565	4.9558	5.0076	5.0832	5.134	5.1088	5.045	4.9869	4.9767	4.9805	4.9772	4.9506	4.9369	4.9422	4.9441	4.9172	4.884	4.8829	4.9395
5.0683	5.057	5.0138	4.9195	4.825	4.7607	4.7431	4.7578	4.7872	4.8004	4.8128	4.82	4.8196	4.848	4.8812	4.8928	4.8709	4.8355	4.8056	4.8038	4.8114	4.8099	4.7816	4.7401	4.7231	4.7457	4.7821	4.7971	4.7937	4.7853	4.8054	4.849	4.9074	4.9334	4.9421	4.9278	4.9314	4.9532	5.009	5.057	5.0831	5.1033	5.1329	5.1617	5.198	5.2049	5.1561	5.1015	5.0848	5.1212
4.6859	4.7307	4.8463	4.9601	5.0521	5.0542	5.0009	4.923	4.9122	4.933	4.981	4.9936	4.9849	4.9982	5.077	5.1744	5.2322	5.2273	5.1782	5.1083	5.0263	4.9344	4.8406	4.817	4.8593	4.9447	5.0021	5.0159	4.9639	4.8935	4.8643	4.8956	4.9456	4.9691	4.9728	4.988	5.0526	5.1315	5.2015	5.2678	5.3491	5.4138	5.4183	5.3032	5.1543	5.0393	4.9879	4.97	4.9659	4.9022
4.8135	4.905	4.9522	4.9752	4.9493	4.9409	4.9134	4.8918	4.8805	4.927	5.0007	5.0752	5.1176	5.127	5.1207	5.1004	5.0747	5.054	5.0521	5.0588	5.0804	5.086	5.0874	5.0955	5.0958	5.0815	5.0764	5.0667	5.0504	5.0322	4.9974	4.9633	4.9528	4.9948	5.0488	5.0982	5.0835	5.0351	4.9909	4.998	5.0158	5.036	5.0229	5.0071	4.9852	4.963	4.9121	4.8633	4.8436	4.8869
5.0237	4.9869	4.98	5.0243	5.1024	5.1432	5.1071	5.0035	4.8737	4.7813	4.7525	4.8012	4.8704	4.9473	5.0164	5.0644	5.0748	5.0886	5.0699	5.0558	5.0852	5.122	5.1468	5.1242	5.0431	4.9493	4.9349	5.0032	5.1366	5.2705	5.2653	5.2163	5.1729	5.1941	5.2199	5.2404	5.1647	5.1301	5.1303	5.1684	5.1982	5.1964	5.1593	5.1401	5.1407	5.157	5.185	5.1997	5.1748	5.1172
4.9788	4.9684	4.9891	5.038	5.1195	5.1728	5.1575	5.0551	4.9415	4.8678	4.8918	4.9785	5.0391	5.0495	5.0412	5.0534	5.1002	5.1416	5.1149	5.0626	5.0471	5.0753	5.134	5.1613	5.1346	5.0846	5.0421	5.0003	5.0227	5.1061	5.1632	5.2132	5.2447	5.2673	5.2897	5.3032	5.2435	5.1897	5.154	5.141	5.1301	5.1112	5.062	5.0512	5.0937	5.1433	5.159	5.1377	5.0914	5.0565
4.8661	4.8949	4.9061	4.9136	4.889	4.875	4.8941	4.9325	4.95	4.9469	4.9175	4.8938	4.9003	4.9357	4.9761	4.99	4.9881	4.9614	4.9406	4.9357	4.9375	4.9236	4.9158	4.9063	4.9328	4.9408	4.9198	4.8576	4.8124	4.7903	4.8096	4.8139	4.8136	4.8211	4.8549	4.8878	4.9005	4.9239	4.9883	5.1221	5.2499	5.2906	5.1844	5.0292	4.8994	4.8425	4.8678	4.9087	4.9386	4.9687
4.9386	4.9383	4.9267	4.9031	4.8824	4.9025	4.9247	4.9719	5.0243	5.0769	5.0576	5.0486	5.0092	5.0511	5.1193	5.1792	5.1653	5.1612	5.1306	5.15	5.1884	5.3071	5.453	5.5756	5.6065	5.5588	5.4718	5.4506	5.4684	5.5112	5.565	5.5889	5.574	5.5258	5.4539	5.3833	5.3658	5.3711	5.3613	5.332	5.2886	5.2506	5.2125	5.2	5.1746	5.125	5.0327	4.9459	4.9114	4.9545
4.9392	4.9283	4.9223	4.9242	4.94	4.9598	4.9964	5.033	5.0265	5.0043	5.0087	5.0204	5.0034	4.9513	4.8463	4.7683	4.778	4.8351	4.899	4.9473	4.9312	4.8832	4.8181	4.7446	4.6879	4.6535	4.6235	4.6077	4.6101	4.6456	4.7047	4.6871	4.6462	4.6681	4.7706	4.8908	4.9661	4.9507	4.9565	5.0288	5.1212	5.1305	5.0599	4.968	4.9013	4.8649	4.8511	4.8048	4.7198	4.6631
4.886	4.829	4.765	4.7191	4.7234	4.8041	4.7987	4.866	4.9508	5.0418	5.0739	5.0849	5.0187	5.1274	5.2472	5.3112	5.2743	5.2069	5.1295	5.1664	5.2049	5.299	5.4373	5.5488	5.555	5.5148	5.4253	5.3649	5.3249	5.3158	5.3465	5.4045	5.4383	5.4318	5.4024	5.3878	5.3953	5.3854	5.3598	5.3317	5.3059	5.2748	5.2239	5.1689	5.1278	5.0987	5.07	5.0274	4.991	5.0089
4.8628	4.7463	4.6256	4.5715	4.604	4.7044	4.6965	4.7541	4.8281	4.9104	4.9628	4.9485	4.8624	4.8906	4.952	5.0156	5.0689	5.0818	5.0764	5.1198	5.1737	5.2081	5.2973	5.3392	5.2976	5.2757	5.2693	5.2551	5.2743	5.2676	5.2326	5.2531	5.2878	5.3189	5.3564	5.3835	5.3658	5.3083	5.2627	5.2485	5.2512	5.2619	5.2222	5.1413	5.0756	5.0473	5.0479	5.046	5.0035	4.9727
4.8863	4.9825	5.059	5.1077	5.0967	5.0641	5.0366	5.0349	5.0528	5.0843	5.0806	5.0506	5.0167	5.0154	5.0461	5.0906	5.1115	5.1163	5.1124	5.119	5.1269	5.1246	5.1079	5.1	5.0913	5.0769	5.0661	5.0509	5.0255	5.0108	5.0178	5.062	5.1109	5.1476	5.1395	5.1445	5.1388	5.129	5.1243	5.1867	5.2841	5.3847	5.3901	5.3033	5.1863	5.0965	5.0167	4.9454	4.872	4.8342
5.0323	4.9959	4.945	4.8858	4.8478	4.8257	4.7993	4.7755	4.7788	4.7918	4.816	4.8144	4.7668	4.7324	4.739	4.8038	4.8843	4.94	4.9369	4.9054	4.8514	4.8003	4.753	4.7237	4.7401	4.792	4.8546	4.8833	4.8984	4.8943	4.897	4.91	5.0034	5.0928	5.143	5.0971	5.0227	4.9785	5.0489	5.1355	5.1846	5.1886	5.1755	5.1485	5.1842	5.2044	5.1924	5.1373	5.1041	5.157
4.9614	4.9625	4.9635	4.9562	4.949	4.9527	4.9838	5.0182	5.0235	5.0145	5.0262	5.053	5.048	4.9904	4.8554	4.7413	4.7244	4.7861	4.8776	4.9475	4.9487	4.9118	4.856	4.7859	4.7279	4.6852	4.657	4.6526	4.6724	4.7183	4.7788	4.7765	4.7462	4.7106	4.7412	4.8004	4.8673	4.8929	4.9448	5.0097	5.0897	5.0964	5.0365	4.9673	4.9154	4.8736	4.8436	4.7924	4.7308	4.7129
4.6432	4.6756	4.7767	4.8903	4.987	5.01	4.9594	4.8787	4.8592	4.8831	4.9377	4.975	4.9771	4.9745	5.0168	5.0753	5.127	5.1538	5.1519	5.1088	5.0285	4.9233	4.8183	4.7809	4.8214	4.9181	4.9824	4.9981	4.9427	4.8676	4.8355	4.8476	4.8638	4.8666	4.8771	4.9118	4.9939	5.0786	5.1507	5.1825	5.2073	5.2246	5.2182	5.134	5.018	4.9169	4.8664	4.8679	4.891	4.8632
4.7594	4.7847	4.8619	4.9663	5.0367	5.0304	4.9685	4.9073	4.8755	4.8739	4.8665	4.8557	4.8294	4.7939	4.7497	4.7202	4.7443	4.8201	4.9126	4.9804	4.9996	4.9953	4.9945	4.9723	4.9797	5.0119	5.0583	5.0908	5.0968	5.0606	5.0143	4.9563	4.9164	4.8938	4.8876	4.9062	4.9468	5.0001	5.0496	5.0521	5.041	5.0221	5.0118	4.962	4.8848	4.7834	4.6958	4.6357	4.6164	4.637
4.7059	4.737	4.8193	4.927	5.0077	5.0181	4.9612	4.8903	4.8615	4.8763	4.897	4.9076	4.8835	4.8346	4.7907	4.7745	4.8186	4.9125	5.0132	5.0565	5.0285	4.9678	4.9187	4.8811	4.903	4.9636	5.02	5.0454	5.0239	4.9613	4.9132	4.8775	4.8518	4.8402	4.85	4.8865	4.949	5.0139	5.0632	5.0539	5.0258	5.0016	4.9879	4.938	4.8545	4.7537	4.671	4.6391	4.6483	4.6851
4.8486	4.8343	4.8714	4.9469	5.0035	5.0013	4.9548	4.9191	4.8804	4.8429	4.8074	4.7971	4.8038	4.8367	4.8461	4.8291	4.8111	4.8088	4.8067	4.8518	4.9055	4.9675	5.0008	4.9986	4.9742	4.9552	4.953	4.9586	4.9662	4.9758	4.9824	4.9549	4.9338	4.9802	5.0319	5.0677	5.0453	5.0083	5.0012	5.0624	5.147	5.171	5.1387	5.0427	4.9466	4.8558	4.8188	4.7738	4.7281	4.6786
4.8647	4.8433	4.8574	4.9087	4.9601	4.9755	4.9608	4.9494	4.9122	4.8695	4.8446	4.8457	4.8554	4.8822	4.8829	4.8653	4.8567	4.8526	4.8332	4.851	4.87	4.8979	4.8989	4.877	4.8433	4.8228	4.8093	4.7992	4.7902	4.8059	4.8433	4.8291	4.8054	4.8702	4.9656	5.0485	5.0528	4.9982	4.9805	5.069	5.1897	5.2234	5.1689	5.0497	4.9418	4.859	4.8365	4.8023	4.7507	4.6933
4.8049	4.8591	4.9076	4.9513	4.9813	5.0053	4.9806	4.9128	4.8528	4.8671	4.9779	5.1115	5.184	5.164	5.1103	5.0787	5.1026	5.1245	5.1138	5.0529	5.0079	4.9901	5.0231	5.0729	5.1161	5.112	5.0917	5.0334	5.0015	5.0035	5.0208	5.0335	5.06	5.1036	5.1672	5.2017	5.1691	5.1012	5.0413	5.0142	5.0052	4.9912	4.9603	4.9475	4.9679	4.9783	4.9626	4.9352	4.9322	4.9737
5.0266	5.0057	4.96	4.882	4.8093	4.7579	4.7368	4.7406	4.7618	4.7763	4.791	4.7902	4.7723	4.7819	4.8107	4.8525	4.8775	4.8787	4.8554	4.838	4.8174	4.7989	4.7694	4.7395	4.7427	4.7793	4.8215	4.8296	4.8222	4.811	4.8293	4.8684	4.9494	5.0028	5.0272	4.9974	4.9618	4.9523	5.0209	5.0976	5.1485	5.1705	5.181	5.1743	5.1985	5.2029	5.1667	5.1136	5.0955	5.1475
4.8546	4.7613	4.6595	4.6078	4.6342	4.7429	4.7333	4.8	4.885	4.9799	5.0369	5.0437	4.9623	5.0404	5.1333	5.189	5.1928	5.1544	5.1017	5.1419	5.183	5.2407	5.3579	5.4373	5.4159	5.3856	5.3326	5.2835	5.2612	5.2457	5.2452	5.3006	5.3509	5.3716	5.3805	5.3935	5.3922	5.3539	5.3084	5.2789	5.2672	5.2631	5.224	5.1541	5.0962	5.0661	5.0596	5.0439	5.0082	5.0015
5.0434	5.0049	4.9798	4.9999	5.0376	5.0482	5.0024	4.9339	4.8494	4.7949	4.7569	4.7682	4.8021	4.8675	4.9435	5.0042	5.0367	5.0807	5.0988	5.0924	5.1077	5.1131	5.1165	5.0928	5.0245	4.9342	4.9382	5.0359	5.1936	5.3261	5.3264	5.2729	5.2258	5.2304	5.2318	5.2383	5.1845	5.1632	5.162	5.1879	5.2157	5.2186	5.1826	5.1324	5.0936	5.0817	5.1181	5.1553	5.1504	5.0995
4.9898	4.9903	4.9924	5.0024	5.0069	5.0072	5.0238	5.0508	5.0793	5.1058	5.0962	5.0809	5.0518	5.0277	5.0174	5.049	5.1007	5.1574	5.1656	5.1625	5.1685	5.2171	5.2908	5.3396	5.3359	5.284	5.2311	5.2355	5.3259	5.4534	5.5622	5.6216	5.6191	5.5623	5.4635	5.3492	5.2756	5.2499	5.2451	5.2521	5.244	5.243	5.2443	5.2542	5.2303	5.163	5.0425	4.9391	4.911	4.9499
5.0223	5.0268	5.0491	5.082	5.0932	5.0766	5.0794	5.0884	5.0994	5.1076	5.1204	5.1365	5.1428	5.1111	5.069	5.0601	5.1051	5.1598	5.1842	5.1975	5.2048	5.2314	5.2642	5.2862	5.2779	5.2391	5.1907	5.1921	5.2742	5.4062	5.5216	5.5879	5.5917	5.5482	5.4666	5.3623	5.2896	5.2495	5.243	5.2604	5.2596	5.2565	5.2588	5.248	5.2142	5.1496	5.0448	4.9673	4.9605	4.9953
4.9295	4.9186	4.8947	4.8559	4.8311	4.8673	4.8693	4.9267	4.9969	5.0709	5.0731	5.0808	5.0317	5.1212	5.2257	5.2839	5.2366	5.1861	5.1267	5.1624	5.2067	5.3284	5.4724	5.5961	5.6241	5.5954	5.5114	5.4749	5.4433	5.4397	5.4758	5.5146	5.5197	5.4906	5.4392	5.3994	5.4056	5.4098	5.391	5.356	5.3123	5.2683	5.2202	5.1876	5.155	5.1158	5.0532	4.9883	4.9552	4.9913
4.8906	4.9112	4.9477	4.9938	5.0486	5.0881	5.0742	4.9938	4.9133	4.886	4.9562	5.0695	5.1325	5.1162	5.0749	5.065	5.1137	5.1585	5.1423	5.074	5.0279	5.0228	5.0678	5.1123	5.1322	5.1124	5.083	5.0206	5.0033	5.0397	5.1014	5.1617	5.2136	5.2418	5.2717	5.2815	5.2402	5.1772	5.1231	5.0891	5.0678	5.0468	5.0058	4.9957	5.0369	5.0722	5.0723	5.0437	5.0127	5.0106
5.0157	5.017	5.021	5.0219	5.0317	5.0446	5.0592	5.0757	5.0486	4.9735	4.9145	4.9021	4.931	4.9889	5.0144	4.9767	4.9129	4.855	4.8529	4.9023	4.971	4.9827	4.9486	4.8868	4.8759	4.9061	4.9578	4.9846	4.99	5.0646	5.1236	5.141	5.0641	4.9537	4.8616	4.8668	4.8904	4.9431	4.9968	5.0351	5.0534	5.0441	5.0309	5.0319	5.0399	5.1163	5.296	5.4465	5.4724	5.3619
4.8318	4.8649	4.8823	4.8982	4.8806	4.881	4.9064	4.9446	4.9642	4.9626	4.9281	4.9092	4.9229	4.9584	4.9833	4.9762	4.9586	4.9369	4.917	4.906	4.8985	4.8901	4.8924	4.8923	4.8969	4.8794	4.8449	4.791	4.7657	4.7757	4.8247	4.8531	4.8706	4.8577	4.8549	4.8542	4.8537	4.8788	4.965	5.1061	5.2451	5.3001	5.2109	5.0863	4.9737	4.8874	4.8552	4.8398	4.8547	4.9151
5.0371	5.0454	5.0897	5.1435	5.1584	5.1246	5.1068	5.0942	5.0892	5.0903	5.1159	5.1626	5.2013	5.1794	5.1266	5.0871	5.1076	5.1537	5.2002	5.2426	5.2673	5.2752	5.2704	5.2749	5.2753	5.2573	5.2144	5.2082	5.2722	5.3976	5.5011	5.5566	5.5612	5.5361	5.4825	5.3935	5.3243	5.2707	5.2615	5.2786	5.2764	5.2613	5.2567	5.218	5.173	5.1162	5.0371	4.9953	5.0152	5.0485
4.8453	4.9337	5.0394	5.1164	5.1381	5.096	5.0554	5.0319	5.0493	5.0757	5.0773	5.0377	4.9958	4.9999	5.0631	5.1519	5.1967	5.1893	5.1485	5.1112	5.0788	5.0476	5.0084	4.9981	5.0121	5.0283	5.041	5.037	5.0059	4.9756	4.9801	5.0398	5.1124	5.1521	5.1333	5.1228	5.1351	5.1629	5.1936	5.2856	5.4184	5.539	5.551	5.4291	5.2669	5.1408	5.055	4.9865	4.9204	4.8579
4.9536	4.8458	4.7318	4.6701	4.6719	4.7177	4.7046	4.7529	4.8172	4.8792	4.9153	4.8785	4.7949	4.7616	4.7789	4.8355	4.9308	5.0005	5.0533	5.0993	5.159	5.1933	5.256	5.2689	5.2126	5.188	5.2129	5.2572	5.3269	5.3436	5.2963	5.2732	5.2693	5.2865	5.3264	5.3606	5.3478	5.2983	5.268	5.2686	5.2738	5.2785	5.2202	5.1251	5.0581	5.0344	5.0423	5.0522	5.0088	4.9638
4.8154	4.8501	4.8788	4.906	4.9023	4.9168	4.9427	4.9735	4.9864	4.9752	4.9386	4.9341	4.9539	4.9794	4.9683	4.923	4.8878	4.8837	4.8873	4.8879	4.8844	4.8827	4.8885	4.8888	4.8732	4.8355	4.7995	4.7681	4.7684	4.8065	4.8731	4.9183	4.9398	4.8953	4.8479	4.8163	4.8095	4.8438	4.9405	5.068	5.2107	5.2817	5.2284	5.1435	5.05	4.9424	4.8744	4.8206	4.8344	4.9199
5.1124	5.0994	5.0599	4.9733	4.8922	4.8449	4.8355	4.8479	4.8618	4.849	4.8476	4.8661	4.8887	4.9308	4.9556	4.9317	4.871	4.8126	4.7868	4.8081	4.8462	4.8532	4.8157	4.7573	4.7242	4.7419	4.7849	4.8192	4.8346	4.8742	4.9172	4.9571	4.9615	4.9319	4.9001	4.8993	4.9271	4.9655	5.0056	5.026	5.0242	5.0286	5.0614	5.1154	5.1678	5.2083	5.2189	5.2149	5.1952	5.1663
4.8135	4.8145	4.8712	4.9626	5.027	5.022	4.9653	4.9148	4.8762	4.8498	4.8186	4.8019	4.7923	4.7987	4.7843	4.7601	4.7571	4.7905	4.8373	4.9064	4.9593	5.0041	5.0308	5.0187	5.0048	5.0079	5.0379	5.0664	5.0863	5.0788	5.053	4.9964	4.9576	4.9623	4.9777	4.9986	5.0022	5.0074	5.0252	5.0519	5.0835	5.0843	5.0697	5.0026	4.9251	4.8358	4.7748	4.7115	4.6676	4.6423
5.0836	5.0305	4.9788	4.9567	4.9455	4.9221	4.8801	4.8622	4.8439	4.8338	4.7995	4.7727	4.7571	4.7911	4.8576	4.9295	4.9963	5.0705	5.118	5.121	5.1265	5.1153	5.1101	5.0925	5.0449	4.9694	4.9855	5.0842	5.2386	5.3602	5.3881	5.3556	5.3157	5.2913	5.2594	5.2471	5.2211	5.2166	5.219	5.2311	5.2454	5.2406	5.1937	5.115	5.0484	5.0179	5.0511	5.0922	5.0892	5.046
5.0554	4.9672	4.8708	4.8017	4.7672	4.7545	4.7407	4.7789	4.8308	4.8654	4.8706	4.8171	4.7481	4.7125	4.7385	4.813	4.9225	5.0126	5.0759	5.1092	5.152	5.174	5.2031	5.1993	5.1456	5.1148	5.1513	5.2312	5.3374	5.3915	5.375	5.3453	5.3153	5.2985	5.2981	5.3102	5.3083	5.2909	5.2868	5.2974	5.299	5.2874	5.2122	5.1058	5.0359	5.017	5.0382	5.0584	5.0174	4.9654
4.6592	4.6897	4.7767	4.8846	4.9735	4.9983	4.9483	4.8718	4.847	4.8682	4.9095	4.9418	4.9353	4.9068	4.9031	4.9217	4.9753	5.0467	5.1038	5.0975	5.0301	4.9322	4.8466	4.8058	4.841	4.9274	4.9922	5.0134	4.9691	4.8912	4.849	4.8387	4.8318	4.8266	4.8398	4.8789	4.9563	5.034	5.0959	5.0938	5.0715	5.0514	5.0383	4.9832	4.8954	4.7975	4.7294	4.7205	4.7472	4.7656
5.0837	5.0285	4.9641	4.9067	4.8878	4.8904	4.8548	4.7953	4.7812	4.7955	4.8453	4.8657	4.7969	4.7087	4.6792	4.7528	4.8804	4.9878	5.0039	4.9622	4.8801	4.7933	4.7156	4.6758	4.6996	4.7697	4.8625	4.9278	4.9824	4.9938	4.9734	4.9424	5.0272	5.1434	5.2254	5.1823	5.097	5.0317	5.088	5.1578	5.1798	5.155	5.1286	5.1044	5.1726	5.2184	5.2182	5.1384	5.071	5.1094
4.7674	4.8315	4.9497	5.0507	5.1158	5.0912	5.0413	4.985	4.9862	5.0047	5.0309	5.0136	4.986	5.0002	5.0839	5.1923	5.2486	5.2318	5.168	5.1003	5.0341	4.968	4.8985	4.8832	4.9176	4.9746	5.0151	5.0213	4.98	4.9284	4.9183	4.9723	5.0468	5.0828	5.0704	5.0615	5.0971	5.1551	5.2133	5.3083	5.4396	5.5516	5.5673	5.4345	5.2584	5.124	5.0522	5.0059	4.969	4.8965
4.9588	4.962	4.9553	4.9464	4.9361	4.9462	4.9665	5.0068	5.0512	5.096	5.0764	5.0552	5.0105	4.9991	5.0138	5.0583	5.0894	5.1359	5.1394	5.1423	5.1626	5.2521	5.3728	5.4638	5.4777	5.4204	5.3487	5.3457	5.4118	5.5017	5.5837	5.6204	5.6078	5.5519	5.4633	5.3661	5.3161	5.3059	5.2944	5.278	5.2499	5.2352	5.2227	5.2329	5.2117	5.1475	5.0288	4.9232	4.8896	4.9364
5.0337	5.0016	5.0047	5.0524	5.1414	5.1942	5.1688	5.0558	4.9213	4.8226	4.8102	4.8761	4.9453	4.9978	5.037	5.0679	5.089	5.1065	5.0762	5.0493	5.0717	5.1207	5.169	5.1637	5.0925	5.0099	4.9758	4.9932	5.0793	5.1994	5.2217	5.2169	5.2073	5.231	5.2578	5.2765	5.1986	5.1527	5.1423	5.1648	5.1771	5.1663	5.1198	5.1133	5.1449	5.1877	5.209	5.2019	5.1591	5.1053
5.1184	5.0553	4.9833	4.9228	4.8703	4.8209	4.785	4.8056	4.8409	4.8641	4.8435	4.7899	4.7337	4.7261	4.7726	4.8493	4.9458	5.0392	5.1057	5.1245	5.1427	5.1399	5.134	5.1141	5.0653	5.0232	5.067	5.1738	5.3069	5.3936	5.4197	5.4066	5.3782	5.3423	5.3002	5.2804	5.2748	5.2716	5.2734	5.2798	5.2809	5.2681	5.2044	5.1101	5.0424	5.0158	5.0404	5.0685	5.0438	4.9959
4.8998	4.8818	4.88	4.9036	4.9418	4.9672	4.9864	5.0031	4.978	4.9413	4.9332	4.9405	4.9364	4.9223	4.8733	4.8319	4.8409	4.8669	4.8795	4.8975	4.8826	4.8588	4.8194	4.7687	4.7256	4.7024	4.6818	4.6661	4.6565	4.6783	4.7307	4.7156	4.6839	4.7364	4.8498	4.9645	5.0134	4.9765	4.9721	5.0596	5.1718	5.1908	5.1211	5.0099	4.9211	4.8631	4.8491	4.8101	4.7363	4.6731
[truncated: 50 more columns]
