# Supplementary material for: An improved Newman fast division algorithm based on multi-factor correlation for dynamic traffic sub-region control
Source: PLoS One. 2026 Mar 12;21(3):e0343245. doi: 10.1371/journal.pone.0343245 (PMC12981514; doi:10.1371/journal.pone.0343245)
Supplement: S1 Code — This compressed archive contains the complete MATLAB scripts used to implement the improved Newman fast partitioning algorithm. (ZIP) [file pone.0343245.s004.zip]

Archive with 20 entries (18 files):
- S4_Code/
- S4_Code/Comparative_Test.m
- S4_Code/data/
- S4_Code/data/Complete Results of Correlation Network Analysis.xlsx
- S4_Code/data/density_grid.csv
- S4_Code/data/density_grid_with_fluctuation.csv
- S4_Code/data/Entropy-Based TOPSIS Calculation Process Table.xlsx
- S4_Code/data/Input Data for Newman's Method.xlsx
- S4_Code/data/Report on the Calculation Process of Entropy-Weighted TOPSIS.pdf
- S4_Code/data/signal_period_grid.csv
- S4_Code/data/STable1_comprehensive_data.csv
- S4_Code/data/traffic_volume_grid.csv
- S4_Code/EntropyWeight_TOPSIS_Calculation.m
- S4_Code/Improve_Newman_Fast_Partitioning_Algorithm.m
- S4_Code/Main.m
- S4_Code/Newman_Fast_Partitioning_Algorithm.m
- S4_Code/NMI.m
- S4_Code/PD.m
- S4_Code/README_Code_Description.pdf
- S4_Code/synthesize_Traffic_Waterfall.m
