# Supplementary material for: An improved Newman fast division algorithm based on multi-factor correlation for dynamic traffic sub-region control
Source: PLoS One. 2026 Mar 12;21(3):e0343245. doi: 10.1371/journal.pone.0343245 (PMC12981514; doi:10.1371/journal.pone.0343245)
Supplement: S1 Code — This compressed archive contains the complete MATLAB scripts used to implement the improved Newman fast partitioning algorithm. (ZIP) [file pone.0343245.s004.zip › S4_Code/data/Complete Results of Correlation Network Analysis.xlsx]

## Sheet: Correlation Data
Adjacent intersections	correlation_lij
1-2	0.49
1-6	0.89
2-3	0.61
2-7	1.53
3-4	0.89
3-9	0.51
4-5	0.85
4-10	1.06
5-11	0.85
6-7	0.79
7-8	0.6
7-18	0.96
8-9	0.34
8-17	0.88
9-10	1.1
9-16	0.63
10-11	1.41
10-15	0.84
11-12	0.47
12-13	0.36
13-14	0.42
14-15	0.58
15-16	0.77
16-17	0.5
17-18	0.38

## Sheet: Node Strength
Node ID	Correlation strength
1	1.38
2	2.63
3	2.01
4	2.8
5	1.7
6	1.68
7	3.88
8	1.82
9	2.58
10	4.41
11	2.73
12	0.83
13	0.78
14	1
15	2.19
16	1.9
17	1.76
18	1.34

## Sheet: Network Statistics
Parameters	numerical value
Number of nodes	18
Number of edges	25
Average degree	0.7484
Standard deviation of degree	0.310264
Maximum degree	1.53
Minimum degree	0.34
Number of strongly connected edges	4
Number of moderately connected edges	14
Number of weakly connected edges	7
Network density	0.163399
Is it connected	1

## Sheet: Correlation ranking
Adjacent Intersection	Correlation_lij
2-7	1.53
10-11	1.41
9-10	1.1
4-10	1.06
7-18	0.96
1-6	0.89
3-4	0.89
8-17	0.88
4-5	0.85
5-11	0.85
10-15	0.84
6-7	0.79
15-16	0.77
9-16	0.63
2-3	0.61
7-8	0.6
14-15	0.58
3-9	0.51
16-17	0.5
1-2	0.49
11-12	0.47
13-14	0.42
17-18	0.38
12-13	0.36
8-9	0.34
