# Supplementary material for: An improved Newman fast division algorithm based on multi-factor correlation for dynamic traffic sub-region control
Source: PLoS One. 2026 Mar 12;21(3):e0343245. doi: 10.1371/journal.pone.0343245 (PMC12981514; doi:10.1371/journal.pone.0343245)
Supplement: S1 Code — This compressed archive contains the complete MATLAB scripts used to implement the improved Newman fast partitioning algorithm. (ZIP) [file pone.0343245.s004.zip › S4_Code/data/density_grid_with_fluctuation.csv]

5.1454	4.8728	5.0603	5.2065	5.2732	5.4259	4.8617	4.9666	5.3235	4.8966	5.1728	4.9913	5.3558	5.1021	5.0385	5.0732	4.8872	5.0571	5.1447	5.1397	5.2008	4.8080	4.8343	4.8751	5.0143	5.2434	4.9785	4.7406	4.6592	5.1825	5.2189	5.0748	4.9056	5.1906	5.3344	4.9375	5.2431	4.8548	5.2667	5.0719	4.9743	5.2082	4.9091	5.3105	5.1016	4.6573	5.3037	5.2683	4.7986	5.1949
5.3880	4.7455	5.1285	5.0396	5.1263	4.9398	5.3042	5.1763	4.9516	4.8189	5.0605	5.1189	5.0740	5.1750	5.2560	4.7981	5.0420	5.7180	4.8076	4.8110	5.2225	5.3216	5.3292	5.1675	5.1217	4.4669	5.1221	4.8265	4.8547	5.1252	4.8178	5.2617	4.9759	5.1055	5.1676	5.1444	4.6036	4.6712	5.0457	4.7500	5.2042	5.0231	4.6796	4.8935	5.3782	5.0745	4.8031	4.7173	5.0036	4.7573
5.0359	5.1334	5.0343	4.9551	5.0806	4.9148	4.8418	4.6769	5.5474	4.9273	4.9937	5.1168	5.1595	5.0331	4.9105	5.1724	5.0534	4.8067	4.8811	5.0679	4.8315	4.9330	5.0087	5.0134	4.8376	5.1035	4.5926	4.7337	5.1033	5.1153	4.9380	5.0039	4.9826	5.0027	5.0461	5.0452	4.9716	4.9217	4.8678	5.0090	5.0923	5.1056	5.0689	5.0138	4.9782	5.8451	5.3352	4.7336	4.8851	4.8700
5.1164	5.1170	5.0286	5.0440	5.0644	4.9686	4.7688	5.1369	4.7896	4.9409	5.1366	4.8905	4.9187	5.2390	4.9901	4.8855	4.8395	4.9424	5.0623	5.0327	5.1814	5.0358	5.0539	5.2571	4.8511	5.2681	5.0163	4.9582	4.8284	5.2312	4.9519	5.0036	4.5574	5.2109	5.0864	4.9125	4.9196	5.1018	4.8358	4.9851	4.9493	4.9582	4.8624	5.3079	5.1963	4.9295	4.9848	5.1121	5.0797	4.9889
5.0695	5.1753	5.2075	5.0995	5.0841	4.9694	4.7640	5.2973	4.9172	5.1580	4.7022	4.9296	5.2066	4.8481	5.1969	5.1386	5.0931	4.7988	5.0464	4.8735	4.9449	5.2893	5.0858	5.3115	5.2032	5.2102	5.1619	4.8325	5.1514	5.2105	5.0348	5.0010	5.0626	5.5470	5.0893	4.5071	5.3582	5.0734	4.9221	4.8106	4.9682	4.9305	5.1712	4.8298	5.0370	4.8404	4.9251	4.9920	4.7246	4.7986
5.0457	4.9123	4.8888	5.0984	4.7116	4.7895	5.0145	5.1964	5.0432	4.7049	5.1780	5.1133	4.8396	5.1203	4.8546	4.7363	4.8551	4.9126	4.9249	5.1803	4.9265	4.8538	4.9170	5.2304	5.2138	5.2216	5.3056	4.6978	4.8741	5.1251	4.7817	4.7647	5.0811	4.7296	5.1439	4.7486	4.9461	5.2056	4.8980	4.9431	5.2402	4.8752	4.8619	4.8851	5.1294	5.1976	5.1772	4.8522	5.2242	5.0321
4.8506	5.1958	4.6765	4.9442	4.8656	4.8911	5.0225	5.1720	4.7998	5.1666	4.8013	5.1555	4.7290	4.9910	4.7163	5.0906	5.3517	4.6598	5.2790	5.1712	4.9397	5.2688	4.9692	5.0325	4.8480	5.2634	5.2965	5.0033	4.8884	4.9335	5.1786	5.1021	5.3646	4.9436	4.9245	5.0479	5.0042	4.9643	5.3119	4.7845	4.9331	5.2116	4.9057	5.0562	5.3017	5.1665	4.6927	5.2754	4.9487	5.0870
5.0369	4.7707	5.3699	4.8014	4.8240	4.6488	5.1081	4.7692	5.0585	5.1242	4.8865	4.9877	5.0564	4.8875	5.0687	4.8812	4.6788	5.1044	4.9111	5.1374	5.0739	5.1912	4.8524	4.9826	4.9005	5.1919	4.8972	5.1374	5.1261	4.9003	4.8738	5.2621	4.6429	4.9346	5.1150	4.8496	4.8088	5.0681	5.1379	5.0593	4.9866	4.7480	5.1781	4.9158	5.1268	4.7450	5.2366	4.9892	5.0250	4.8710
4.9905	4.9198	4.5643	4.9116	4.6094	4.8676	5.3648	4.9694	4.9282	4.6339	5.0620	5.0339	5.0297	4.6934	4.9869	5.0572	4.9117	5.5599	4.9620	5.2076	4.8075	5.1533	5.1897	4.6179	5.1983	5.0461	4.9859	4.7254	5.0776	4.9624	5.2262	4.8356	5.1088	5.2518	5.1235	5.0043	4.9027	5.0094	4.8190	5.2105	5.1928	5.2930	4.9041	5.0974	5.0509	4.7336	4.9540	4.7746	5.1330	4.7867
5.0361	5.3535	4.9100	4.8795	4.9671	4.8121	5.0589	4.7281	5.0287	4.8484	5.1223	5.1307	4.9423	4.7077	4.7395	4.3735	5.0137	5.0362	4.9891	5.2007	4.6406	5.0674	4.9527	4.8182	4.8984	4.7903	5.0203	4.7784	4.9905	4.9216	5.0791	4.9593	4.6086	4.9716	5.0981	5.2034	4.9168	4.7708	4.8263	5.0076	4.7683	4.8627	5.3897	4.8806	5.0865	4.8986	5.2345	4.9629	5.1408	5.1044
5.4365	4.8732	5.1105	4.9596	4.7971	4.9891	4.8430	4.7751	5.0046	5.2941	4.8758	5.0057	5.1122	4.6995	4.9138	5.1848	4.8535	4.9566	4.6946	4.9451	4.7968	5.0744	4.9711	5.2803	5.0654	5.1958	4.9209	5.1511	5.0036	5.0466	5.0195	4.9587	5.1087	4.8392	5.0896	5.4201	5.0170	5.1371	5.1481	5.0516	5.3945	4.8825	5.0879	5.2889	4.5746	4.8142	5.1156	5.1284	4.7636	4.9768
5.2507	5.1716	5.4823	4.9793	4.9028	5.0008	5.0501	4.7412	4.9521	5.1074	4.8406	5.0326	5.0867	4.7155	5.1779	4.8585	5.0092	4.8605	5.2411	5.0676	4.9763	4.8976	5.1292	4.9672	5.1256	4.9351	4.4949	4.9391	5.1776	5.0664	4.9911	4.8871	5.3732	4.9044	5.1837	5.2411	4.9847	5.0506	4.9342	4.8092	5.0379	5.1839	5.2813	4.8928	4.9313	5.3234	5.1274	4.7187	5.3785	5.1544
5.1570	4.5596	4.9183	4.9443	4.9775	4.8046	4.7406	4.9429	5.0552	4.9405	4.8623	4.8947	4.6832	5.1707	4.7596	4.9286	5.2852	5.2427	5.1320	5.0807	4.7834	4.9321	5.0806	4.8455	5.3834	4.7958	5.0217	4.6447	5.3599	4.9797	5.1290	4.9330	5.2633	4.9118	4.7722	4.7034	5.0179	4.9090	5.2137	4.7192	5.2432	4.8268	5.1167	4.9159	5.1352	4.9251	4.8311	4.9792	5.1059	5.1089
4.9940	4.9833	5.1358	4.9581	4.8763	5.1897	4.9337	4.5224	4.8189	4.9755	4.8308	4.8085	4.8554	4.5743	4.7843	5.0587	5.2928	4.6089	4.6767	5.2639	4.8832	4.9543	5.0690	5.2778	5.1824	4.8227	5.2892	4.7892	5.2606	4.7159	4.7250	5.0173	4.9925	4.9689	4.8942	5.3623	4.9090	4.8164	4.8544	4.9333	4.9718	5.0572	5.4684	5.0520	5.0993	4.9461	4.9766	4.7910	5.3700	4.8980
5.0219	5.1846	4.9558	5.0691	5.1875	4.9675	5.2310	5.0588	4.8144	5.0471	5.0098	5.2525	4.7305	5.2654	5.0973	4.8774	4.8336	5.0560	4.8273	4.8315	5.0840	5.1022	5.0482	4.9729	5.1438	4.8583	5.1230	5.0299	4.7017	5.0564	4.9028	5.0869	5.2700	4.6552	5.1961	4.7606	4.8986	5.0314	4.8420	4.8716	4.9755	5.1528	5.2650	4.7802	4.6770	4.7525	4.9898	4.9041	4.9577	5.0011
5.2766	5.1847	4.9248	5.2981	4.9982	5.2204	5.1703	4.9318	4.9879	4.9179	5.2633	5.0352	4.9088	5.1566	5.0431	5.0923	4.9233	5.4368	5.1850	5.1090	4.9858	5.1020	5.1278	4.8678	4.8394	5.0181	4.9183	5.1670	4.8821	5.1770	4.9679	5.0374	5.2669	5.0398	5.1835	4.9251	4.9700	5.0206	4.8587	4.9971	4.8005	5.3925	4.8647	4.7982	4.6273	6.2468	5.2632	4.7989	5.2565	5.2166
5.1662	4.8778	5.2616	4.8181	4.8539	5.0198	5.0387	5.5752	4.7580	5.0812	5.0418	4.7257	5.0712	5.0290	5.1126	5.2686	4.5952	5.2552	4.8744	4.7709	5.0955	4.9671	4.9359	5.2169	4.8149	4.7500	4.9044	4.9518	5.0448	5.0513	5.1072	5.1967	4.5840	5.0449	5.4431	4.9792	5.0641	5.2070	4.9414	5.0247	5.0605	5.1356	4.9902	5.3153	4.8343	4.8927	4.8627	4.8652	4.9062	4.7628
5.0667	4.8682	5.0274	4.6867	4.9957	5.2177	4.7814	4.9014	4.9982	4.9660	5.1544	5.0980	5.1812	5.1661	4.9189	4.8613	5.2262	5.1585	7.1391	4.9326	5.1184	5.0762	5.2004	5.1825	5.2981	5.2306	4.7545	5.1284	4.8720	4.7184	4.7845	5.1379	4.8958	5.3956	5.1569	5.1131	5.1268	5.1315	4.9910	4.9003	5.1466	5.1480	5.0849	5.1142	4.7367	5.0046	4.8816	5.0707	4.8157	5.0598
4.5082	4.9462	4.7599	5.1213	5.0659	5.0507	5.1707	5.0229	5.0778	5.0002	4.9080	5.2550	5.1912	4.8863	4.8275	5.0581	4.8394	4.9121	5.2971	5.0122	4.8612	4.6237	5.3558	4.8141	4.7734	5.1436	5.0742	4.8291	4.6788	5.0289	5.2065	5.1719	4.7512	4.9849	5.1713	5.0070	4.8810	4.9970	5.1739	4.7758	5.2915	4.5800	4.8275	4.9892	4.9077	5.1639	5.0336	4.8091	5.0179	5.0398
5.0741	4.8592	4.7874	4.9853	4.8706	4.9173	4.9071	4.9634	4.9152	4.8820	5.1156	5.0791	5.1557	4.8700	4.9300	5.3252	5.1101	5.1671	4.8631	4.8979	4.6854	4.7199	4.9639	5.1043	4.6950	4.9297	4.9920	4.9048	5.4485	5.3377	5.1471	5.1472	4.7837	4.5827	5.1349	4.8559	5.0618	4.8507	4.9770	4.9219	5.0644	5.0151	5.0827	4.9076	5.0299	5.1384	4.6960	5.0906	4.8202	4.9008
4.9761	5.2689	5.1641	4.9254	4.8033	4.7542	4.8725	4.8091	4.9084	5.0037	5.4265	5.1468	5.2339	4.9441	5.0777	4.7968	4.9926	4.7513	4.9489	5.2805	4.7518	5.0430	5.0609	5.1215	5.3028	5.2680	4.7649	5.2131	4.4840	4.7283	4.8750	4.8425	5.0257	4.9637	4.9657	4.9078	5.2065	4.8425	4.8106	4.8072	4.4994	5.0690	4.9956	5.0569	4.9043	4.9406	5.0223	5.1141	5.1110	5.1472
4.6970	4.9626	4.9410	4.7581	5.0327	5.0964	5.3272	5.1214	4.7729	4.9009	4.8845	4.8362	5.0240	5.1589	4.8649	5.1679	4.9447	4.8934	4.9485	5.2764	4.9891	4.9807	5.1864	4.8506	5.2181	5.0685	4.9232	5.5396	5.2072	5.8784	5.1050	5.1872	4.8944	5.1762	4.9757	5.1161	4.6772	5.5411	4.7917	5.1513	5.1484	4.9891	5.0776	5.1283	5.1050	4.8475	5.3356	5.4050	5.1835	4.9870
4.9783	5.2912	5.1578	5.1432	4.7325	5.4746	4.7376	5.1497	4.9771	5.0317	5.1406	5.1141	5.0666	4.9904	4.8134	4.7012	5.3874	5.1296	4.9214	4.9170	5.7621	4.7697	4.4782	5.0353	4.9013	5.1078	4.8854	5.0551	5.0090	5.2165	4.8505	5.0475	4.9582	4.9125	4.9113	4.9107	4.7513	5.0707	5.1694	4.8326	5.1286	4.7257	5.1344	5.3411	5.0254	5.1343	4.7722	5.1431	5.1337	4.8921
4.8511	4.9459	4.9811	5.0083	5.1519	4.8891	4.9773	5.1812	5.2925	4.9899	4.9782	5.1424	4.8457	4.8072	5.1195	4.8028	5.0478	5.1100	5.1314	4.9684	4.9624	4.8849	5.0214	5.1599	4.9236	5.0300	4.5965	4.8047	4.8339	4.8728	5.0402	4.9768	4.8451	7.3200	4.6434	5.3109	5.2828	4.7811	4.8172	5.2962	4.8849	4.9898	5.1165	4.7973	4.8832	4.6071	4.7914	4.8297	4.6402	4.9555
5.0173	4.8093	5.4406	4.9562	5.0981	5.0257	4.9857	4.7984	5.1689	5.1883	4.9314	4.9298	5.1508	5.1045	4.6698	4.9982	5.1437	4.9805	4.9045	5.0188	5.1610	5.1502	4.7466	5.1711	5.0116	5.2356	4.8921	5.0297	5.0934	4.9583	4.8237	4.8227	4.8159	5.0485	4.7519	5.2147	5.1662	4.9164	5.0223	5.0051	4.7515	8.2306	4.9198	5.8314	4.9527	4.8845	5.5385	5.1169	4.8749	4.9752
4.8688	4.5317	4.7672	4.7774	5.1845	4.9832	5.0477	5.0563	5.1542	5.2837	5.0899	5.2102	5.0241	5.4002	5.4386	5.0318	6.5861	4.9308	4.8810	5.0384	5.1039	4.6829	5.0868	4.8099	4.9701	5.2359	5.4705	5.1938	5.1713	5.1310	4.9307	5.0924	4.9386	5.4234	4.8586	5.0614	4.9696	5.0114	5.0379	5.0839	5.1447	5.0146	4.9272	4.8187	6.1754	5.0000	5.1182	5.1360	4.7012	4.9218
4.8929	5.0465	4.9951	4.8720	5.3150	4.7543	5.1685	5.2854	4.6388	4.7171	4.7598	5.1081	5.2315	5.1271	4.7874	4.9890	4.9279	5.3559	5.1063	5.1771	5.1058	5.3242	4.7697	5.1525	4.7429	5.0299	4.8252	5.0465	4.8264	4.8106	4.9979	4.9170	4.9728	4.7696	4.8630	5.1857	4.9109	4.9731	5.0238	5.4083	5.1276	4.8534	4.8912	5.1359	4.8497	4.9518	5.0666	5.0809	5.1319	4.9519
4.7043	4.8715	5.1673	4.9578	5.2171	4.8826	4.6530	5.1925	5.1523	5.2885	5.4595	5.1254	4.9214	5.0796	5.2866	5.0208	5.3803	5.0117	5.0574	4.7895	4.6658	5.1823	4.8760	5.8651	5.2040	4.8053	5.1702	4.8908	5.0555	5.2137	4.6840	5.1893	4.9849	5.0941	4.7059	5.1540	5.0857	4.7084	4.8694	5.0228	5.1135	4.8680	4.8989	5.1464	4.9623	5.0363	4.8953	4.8784	4.9834	4.7379
4.8565	4.7028	5.1749	5.0615	5.0455	5.0033	5.0668	4.8562	5.1313	5.0064	4.9622	5.1448	4.9908	4.9694	4.6363	4.9499	4.8583	5.0429	4.9477	5.0966	5.0079	4.9612	4.7981	4.8134	4.8204	4.9352	5.1806	5.1076	4.9825	4.9196	5.2930	5.1082	5.0768	5.2052	5.0293	5.0843	5.0114	4.9452	5.0356	4.8206	5.2654	4.8627	5.3179	5.0717	5.1412	5.2126	4.6892	5.1693	4.7103	4.9591
5.1258	4.7523	4.8364	5.4930	5.2679	4.5326	4.7925	4.7068	4.9180	4.8599	4.9587	5.1758	4.6809	5.0583	4.9061	4.6540	4.6205	4.8725	4.9132	5.0735	5.1989	4.9763	5.2502	5.0544	4.9334	4.8077	5.1101	4.9765	5.2329	5.2713	4.8070	4.7864	4.7222	4.9453	5.2482	5.0297	4.8592	5.1398	5.0878	5.0212	4.8565	4.8656	5.1430	4.7710	4.8850	4.9838	5.2335	4.7486	5.0726	4.7994
5.0175	4.8000	4.9982	5.0612	4.8361	5.1945	5.0198	4.7718	5.2206	5.1507	4.8038	5.0243	4.8425	4.9490	5.1398	4.9735	4.9596	5.1479	4.7566	4.9376	5.0127	6.5526	5.1898	5.1266	5.4369	4.7031	5.3697	4.9872	4.9081	5.0490	5.2809	5.0653	4.9825	4.9687	4.6455	4.9529	4.9460	5.2250	5.1077	4.7611	4.9009	5.0675	4.9149	4.8693	5.0162	5.1969	4.9898	4.7150	5.1082	5.1517
5.4618	4.8642	5.1725	5.1769	5.1145	5.3018	5.0501	4.9871	5.0120	4.8046	4.8851	4.8434	5.1417	4.8905	4.8155	4.7848	4.9158	5.1531	4.9663	5.0292	5.0140	5.0798	4.9019	5.4875	5.0641	4.7928	6.2378	4.9205	5.1419	5.1045	5.0361	5.0140	5.2465	5.4180	5.1682	4.8520	4.7906	4.7598	5.2463	4.9094	5.5386	5.1715	5.0071	4.8983	5.1261	4.8971	5.1660	5.1355	4.8385	5.0067
5.1365	4.8281	5.2225	5.0439	5.3811	5.2443	4.9320	4.9464	5.1565	4.8644	4.7688	4.8701	4.7676	4.8276	5.0322	5.3946	5.4615	5.2319	4.7884	5.7143	4.5897	4.7984	5.0795	4.8482	5.3999	5.0871	5.0347	4.8083	4.9353	5.0328	5.0736	5.0995	4.7645	5.1115	5.1114	4.7277	5.2640	4.8417	4.8200	4.8596	5.3266	5.0614	6.2803	4.8280	4.8872	5.0582	4.9644	4.9753	5.1317	5.1448
5.0524	4.3477	4.8416	5.0515	4.6727	5.0933	5.1369	4.9911	5.3056	4.9020	4.9842	4.8209	4.9623	4.9146	4.9002	4.7694	4.8473	4.7855	5.0406	5.0545	5.0588	5.0263	4.8610	5.0609	4.9097	5.2630	4.8553	4.9262	4.6259	4.7534	4.8378	4.9826	5.0263	4.9882	5.1122	5.1738	5.4641	4.7602	5.1253	5.0145	5.2000	5.1513	6.0126	5.0203	4.7266	5.0037	4.6183	5.1363	5.1262	5.0789
4.8020	4.7317	5.2459	5.0213	4.8887	5.0517	5.1070	5.3049	4.8528	5.0047	4.9687	5.1615	5.1760	4.8166	5.1563	4.9021	5.0570	5.0873	5.2311	4.8457	5.0883	4.7935	4.9859	4.8219	4.7019	5.0338	5.0725	5.0043	4.7985	4.7048	4.9117	5.1724	4.5570	4.6276	5.0828	4.8698	4.8409	5.1260	5.3664	4.8022	4.7923	5.1183	4.8014	4.8963	4.8300	5.0306	4.9591	4.7424	5.1598	4.8173
5.3075	5.0413	5.0593	4.9283	5.1161	5.1928	5.1795	5.2765	5.0142	4.9787	4.8037	5.1360	5.0658	5.0748	4.7102	5.1397	4.7423	4.6836	5.3215	5.1769	5.5163	4.8661	4.8583	5.0367	4.9366	5.0333	4.8116	4.7860	5.0384	4.8855	5.0369	5.1112	5.1711	5.1754	4.7911	5.2932	5.0728	4.8957	5.2341	4.9871	4.9269	4.9279	4.8105	4.8147	5.0247	4.9422	4.8065	4.9903	4.9285	4.8434
4.9894	5.1186	4.8915	4.6897	5.0033	4.8473	4.9989	4.9552	5.1610	5.0366	4.8947	4.9511	5.2569	4.9201	4.9034	5.2160	5.1858	4.9370	4.9147	4.9330	5.2606	4.9361	5.0436	4.7670	5.1235	5.1919	5.1002	5.0716	4.9323	4.9488	4.8009	4.9515	4.9962	5.0466	4.9514	5.1535	5.1008	5.4926	5.1154	4.7317	4.8895	5.3389	5.0478	5.0388	5.0463	4.9289	4.7428	4.8646	5.1279	5.0646
4.7956	4.7595	4.8759	4.4898	5.2878	4.6643	5.0959	4.9279	4.7850	5.1635	5.0630	5.1011	4.7671	5.2350	4.6304	5.0877	4.7652	4.8073	5.0889	4.8463	4.9681	5.0591	5.0367	5.1873	5.0422	4.9811	5.0844	5.0871	5.0764	4.8191	4.9481	5.2674	5.1717	5.2333	4.8561	5.0232	4.9681	4.6851	4.9258	5.3261	5.0538	5.5688	5.3711	5.1173	5.1213	4.8195	5.0662	5.0498	4.8184	5.0499
4.9019	4.7552	5.0859	5.1765	5.2145	4.7560	4.9105	5.1153	5.0417	5.3065	4.7690	5.3160	5.0211	5.0018	4.9195	4.8088	5.2265	4.7793	5.1927	5.0637	5.0793	4.7473	5.0544	5.0740	5.1418	5.1132	4.9224	5.0240	5.0379	4.9388	5.1176	4.8393	4.8190	4.7402	4.9137	5.0679	5.0503	5.0493	4.8272	4.9016	5.0374	5.0934	5.0395	5.1101	5.0799	7.3970	5.0951	5.1377	5.0295	5.0820
4.7697	4.8599	4.8099	4.9056	4.9603	4.8564	4.7496	5.6381	5.2564	5.2172	4.9365	5.0226	4.9042	4.8948	5.3050	5.1597	4.8528	5.5756	5.0367	5.1009	4.5604	5.1924	5.0487	4.7266	4.8149	5.0517	4.6693	5.1297	5.0085	4.6381	5.1994	5.1210	4.9230	4.7449	4.9232	4.9687	4.8248	5.0017	4.6715	4.9924	5.1673	5.0656	4.9942	4.7681	4.9094	5.0121	4.9051	4.8169	4.8605	4.6746
5.0897	4.8742	4.8291	4.8455	4.7324	5.1763	4.8571	4.7124	4.9913	4.9303	4.9638	5.1213	5.2158	4.9579	4.8744	4.8844	4.9591	4.7168	5.1473	5.1405	4.9246	4.7034	4.7613	4.8531	4.9724	4.9576	5.1000	4.2389	4.6846	4.8474	4.9826	4.9432	4.8909	5.0364	4.9059	4.6879	5.2232	5.1109	4.8600	5.0611	5.1697	8.0080	4.7343	5.1862	4.9852	4.8721	4.7840	4.7115	4.8810	4.8425
5.0981	4.8296	4.9849	5.1154	5.0362	4.9835	4.6869	5.1876	4.7330	4.9862	5.1277	5.0482	5.0298	5.0303	4.9955	5.2675	5.0593	4.9017	4.9463	5.0424	6.1603	4.7794	5.0581	5.0857	5.0152	5.0765	5.2790	5.3314	5.1788	5.0508	5.0043	4.8859	5.1116	5.1141	5.0915	5.0594	5.1439	4.8781	4.9515	5.2663	4.8365	4.8220	5.1421	4.9544	5.1843	5.0995	4.9961	5.2219	4.8587	5.5588
4.8344	4.8030	5.2014	5.2107	4.7175	4.8157	5.1416	4.8031	5.2168	4.9948	5.1689	5.0010	5.1185	5.2281	4.7755	4.9506	4.8631	5.0724	5.1309	5.0961	4.9812	5.1705	4.9521	4.8984	5.0556	4.9115	4.9763	5.0965	5.1469	4.9053	5.1062	5.2963	4.8681	4.8526	4.7550	4.8494	4.9761	5.0249	4.7843	5.0422	5.3347	4.9291	6.2094	4.8788	5.0545	4.9498	5.0001	4.7735	5.2341	4.8004
5.1108	5.1784	4.9444	4.8576	5.1576	4.9932	5.0835	5.0923	5.2950	4.9311	4.7467	5.1564	4.9197	5.1692	5.1247	5.1767	5.0604	5.1097	5.0413	4.9238	5.0525	5.1552	4.9498	4.8632	5.0681	5.1983	5.0195	5.1055	5.1761	5.0213	5.0715	4.9243	5.1000	5.0878	5.0612	4.9632	5.0529	4.8593	4.8849	5.1598	4.9992	5.2003	5.0329	5.1163	5.2261	4.8380	4.6895	6.1377	9.9771	4.9712
5.0970	5.0683	4.9687	4.8165	5.2243	5.2399	5.2982	4.9133	4.6941	5.1715	5.0611	4.7020	5.1262	4.8513	4.9548	4.9052	5.0915	5.0875	5.1257	4.9481	5.0480	5.0633	5.0093	4.9752	5.0753	5.1459	4.9042	5.0962	5.2097	5.1624	5.1315	4.9774	5.1547	4.9931	5.0225	4.9529	4.8958	4.7785	4.9207	4.9968	4.7147	5.1820	4.8167	5.2169	4.6670	5.1381	5.0517	4.6127	4.6749	4.9920
5.2081	5.1297	5.4275	4.9881	4.9812	4.8896	4.9033	5.0399	5.0426	4.9782	5.1478	4.8429	4.6872	4.9968	4.8721	5.2259	4.8178	5.0458	4.9496	4.9877	4.7840	4.9144	5.1408	4.7938	5.0036	5.3179	5.0944	4.9660	4.9939	5.0183	5.1186	4.8753	5.2842	4.8234	4.9776	5.0153	4.8448	4.7883	5.9637	4.8206	4.9687	5.2991	4.7820	4.7453	5.2716	6.2808	5.0683	5.0932	4.9051	4.9216
4.8440	4.9379	5.1722	5.0182	5.2513	4.6729	4.9243	5.0977	4.7156	5.0838	4.7199	5.1452	5.2242	5.1131	4.8587	4.7926	4.7474	4.9363	4.9385	4.9332	5.1245	4.7660	4.8899	5.2596	4.7619	4.6807	4.8345	5.2018	5.0161	4.8448	5.1462	4.8915	5.0265	5.0077	4.9844	4.7579	5.1131	5.2578	5.0068	5.1852	5.1238	5.1439	4.9596	5.0094	4.8300	4.8438	4.9166	4.9224	4.7950	5.4248
5.0797	5.0336	5.0636	4.8564	4.7455	4.7786	4.7841	4.8160	4.9597	4.9466	4.6194	5.0051	4.8887	5.1692	5.0514	5.1321	5.1754	4.8740	4.7880	5.1126	5.1177	4.8892	5.2522	5.0637	5.0205	4.9555	5.1461	5.0579	4.7915	4.7921	5.2396	4.9793	4.9842	4.7669	4.9622	5.0775	4.7212	5.0644	4.8521	4.9877	5.0834	5.2524	5.1162	5.1776	5.4839	5.1994	4.7902	4.8283	5.1823	4.9515
5.1530	4.9895	4.9236	4.6806	4.9806	4.9992	5.1205	4.9569	5.0493	5.2901	4.7342	5.0626	4.8515	4.8692	4.9244	5.0237	4.8030	5.0591	5.4153	4.6528	5.0378	4.7223	5.0763	5.0558	4.7754	4.9440	5.2776	5.2670	5.0401	4.9836	4.7874	5.3422	5.0021	5.0081	7.6686	5.0391	4.7281	4.8992	4.9723	5.3868	5.0401	5.1980	5.4334	5.0967	4.8903	5.0203	5.5039	5.2577	5.1929	5.0354
5.2115	5.0834	4.6369	4.9418	4.8811	4.9414	5.2609	5.1396	4.6963	4.8511	5.2625	5.0651	4.8949	4.9703	4.6885	5.0727	5.0467	5.1284	4.8570	5.0888	4.9168	5.1210	5.0974	4.6531	4.8286	5.0764	5.0870	4.9660	5.1434	5.3061	5.1131	4.7636	5.0997	4.6238	5.8729	4.8400	5.0154	4.8997	5.1334	5.0514	4.8837	5.0325	5.0893	5.1346	5.2221	4.9399	6.8089	4.4538	4.9406	4.6393
[truncated: 50 more columns]
