# Supplementary material for: An improved Newman fast division algorithm based on multi-factor correlation for dynamic traffic sub-region control
Source: PLoS One. 2026 Mar 12;21(3):e0343245. doi: 10.1371/journal.pone.0343245 (PMC12981514; doi:10.1371/journal.pone.0343245)
Supplement: S1 Code — This compressed archive contains the complete MATLAB scripts used to implement the improved Newman fast partitioning algorithm. (ZIP) [file pone.0343245.s004.zip › S4_Code/data/Input Data for Newman's Method.xlsx]

## Sheet: Edge Weight Data
Node1	Node2	Weight
1	2	0.49
1	6	0.89
2	3	0.61
2	7	1.53
3	4	0.89
3	9	0.51
4	5	0.85
4	10	1.06
5	11	0.85
6	7	0.79
7	8	0.6
7	18	0.96
8	9	0.34
8	17	0.88
9	10	1.1
9	16	0.63
10	11	1.41
10	15	0.84
11	12	0.47
12	13	0.36
13	14	0.42
14	15	0.58
15	16	0.77
16	17	0.5
17	18	0.38
