# Supplementary material for: An improved Newman fast division algorithm based on multi-factor correlation for dynamic traffic sub-region control
Source: PLoS One. 2026 Mar 12;21(3):e0343245. doi: 10.1371/journal.pone.0343245 (PMC12981514; doi:10.1371/journal.pone.0343245)
Supplement: S1 Code — This compressed archive contains the complete MATLAB scripts used to implement the improved Newman fast partitioning algorithm. (ZIP) [file pone.0343245.s004.zip › S4_Code/data/signal_period_grid.csv]

60	60	60	60	60	60	60	60	60	60	60	60	60	60	60	60	60	60	60	60	60	60	60	60	60	60	60	60	60	60	60	60	60	60	60	60	60	60	60	60	60	60	60	60	60	60	60	60	60	60
62.449	62.449	62.449	62.449	62.449	62.449	62.449	62.449	62.449	62.449	62.449	62.449	62.449	62.449	62.449	62.449	62.449	62.449	62.449	62.449	62.449	62.449	62.449	62.449	62.449	62.449	62.449	62.449	62.449	62.449	62.449	62.449	62.449	62.449	62.449	62.449	62.449	62.449	62.449	62.449	62.449	62.449	62.449	62.449	62.449	62.449	62.449	62.449	62.449	62.449
64.898	64.898	64.898	64.898	64.898	64.898	64.898	64.898	64.898	64.898	64.898	64.898	64.898	64.898	64.898	64.898	64.898	64.898	64.898	64.898	64.898	64.898	64.898	64.898	64.898	64.898	64.898	64.898	64.898	64.898	64.898	64.898	64.898	64.898	64.898	64.898	64.898	64.898	64.898	64.898	64.898	64.898	64.898	64.898	64.898	64.898	64.898	64.898	64.898	64.898
67.347	67.347	67.347	67.347	67.347	67.347	67.347	67.347	67.347	67.347	67.347	67.347	67.347	67.347	67.347	67.347	67.347	67.347	67.347	67.347	67.347	67.347	67.347	67.347	67.347	67.347	67.347	67.347	67.347	67.347	67.347	67.347	67.347	67.347	67.347	67.347	67.347	67.347	67.347	67.347	67.347	67.347	67.347	67.347	67.347	67.347	67.347	67.347	67.347	67.347
69.796	69.796	69.796	69.796	69.796	69.796	69.796	69.796	69.796	69.796	69.796	69.796	69.796	69.796	69.796	69.796	69.796	69.796	69.796	69.796	69.796	69.796	69.796	69.796	69.796	69.796	69.796	69.796	69.796	69.796	69.796	69.796	69.796	69.796	69.796	69.796	69.796	69.796	69.796	69.796	69.796	69.796	69.796	69.796	69.796	69.796	69.796	69.796	69.796	69.796
72.245	72.245	72.245	72.245	72.245	72.245	72.245	72.245	72.245	72.245	72.245	72.245	72.245	72.245	72.245	72.245	72.245	72.245	72.245	72.245	72.245	72.245	72.245	72.245	72.245	72.245	72.245	72.245	72.245	72.245	72.245	72.245	72.245	72.245	72.245	72.245	72.245	72.245	72.245	72.245	72.245	72.245	72.245	72.245	72.245	72.245	72.245	72.245	72.245	72.245
74.694	74.694	74.694	74.694	74.694	74.694	74.694	74.694	74.694	74.694	74.694	74.694	74.694	74.694	74.694	74.694	74.694	74.694	74.694	74.694	74.694	74.694	74.694	74.694	74.694	74.694	74.694	74.694	74.694	74.694	74.694	74.694	74.694	74.694	74.694	74.694	74.694	74.694	74.694	74.694	74.694	74.694	74.694	74.694	74.694	74.694	74.694	74.694	74.694	74.694
77.143	77.143	77.143	77.143	77.143	77.143	77.143	77.143	77.143	77.143	77.143	77.143	77.143	77.143	77.143	77.143	77.143	77.143	77.143	77.143	77.143	77.143	77.143	77.143	77.143	77.143	77.143	77.143	77.143	77.143	77.143	77.143	77.143	77.143	77.143	77.143	77.143	77.143	77.143	77.143	77.143	77.143	77.143	77.143	77.143	77.143	77.143	77.143	77.143	77.143
79.592	79.592	79.592	79.592	79.592	79.592	79.592	79.592	79.592	79.592	79.592	79.592	79.592	79.592	79.592	79.592	79.592	79.592	79.592	79.592	79.592	79.592	79.592	79.592	79.592	79.592	79.592	79.592	79.592	79.592	79.592	79.592	79.592	79.592	79.592	79.592	79.592	79.592	79.592	79.592	79.592	79.592	79.592	79.592	79.592	79.592	79.592	79.592	79.592	79.592
82.041	82.041	82.041	82.041	82.041	82.041	82.041	82.041	82.041	82.041	82.041	82.041	82.041	82.041	82.041	82.041	82.041	82.041	82.041	82.041	82.041	82.041	82.041	82.041	82.041	82.041	82.041	82.041	82.041	82.041	82.041	82.041	82.041	82.041	82.041	82.041	82.041	82.041	82.041	82.041	82.041	82.041	82.041	82.041	82.041	82.041	82.041	82.041	82.041	82.041
84.49	84.49	84.49	84.49	84.49	84.49	84.49	84.49	84.49	84.49	84.49	84.49	84.49	84.49	84.49	84.49	84.49	84.49	84.49	84.49	84.49	84.49	84.49	84.49	84.49	84.49	84.49	84.49	84.49	84.49	84.49	84.49	84.49	84.49	84.49	84.49	84.49	84.49	84.49	84.49	84.49	84.49	84.49	84.49	84.49	84.49	84.49	84.49	84.49	84.49
86.939	86.939	86.939	86.939	86.939	86.939	86.939	86.939	86.939	86.939	86.939	86.939	86.939	86.939	86.939	86.939	86.939	86.939	86.939	86.939	86.939	86.939	86.939	86.939	86.939	86.939	86.939	86.939	86.939	86.939	86.939	86.939	86.939	86.939	86.939	86.939	86.939	86.939	86.939	86.939	86.939	86.939	86.939	86.939	86.939	86.939	86.939	86.939	86.939	86.939
89.388	89.388	89.388	89.388	89.388	89.388	89.388	89.388	89.388	89.388	89.388	89.388	89.388	89.388	89.388	89.388	89.388	89.388	89.388	89.388	89.388	89.388	89.388	89.388	89.388	89.388	89.388	89.388	89.388	89.388	89.388	89.388	89.388	89.388	89.388	89.388	89.388	89.388	89.388	89.388	89.388	89.388	89.388	89.388	89.388	89.388	89.388	89.388	89.388	89.388
91.837	91.837	91.837	91.837	91.837	91.837	91.837	91.837	91.837	91.837	91.837	91.837	91.837	91.837	91.837	91.837	91.837	91.837	91.837	91.837	91.837	91.837	91.837	91.837	91.837	91.837	91.837	91.837	91.837	91.837	91.837	91.837	91.837	91.837	91.837	91.837	91.837	91.837	91.837	91.837	91.837	91.837	91.837	91.837	91.837	91.837	91.837	91.837	91.837	91.837
94.286	94.286	94.286	94.286	94.286	94.286	94.286	94.286	94.286	94.286	94.286	94.286	94.286	94.286	94.286	94.286	94.286	94.286	94.286	94.286	94.286	94.286	94.286	94.286	94.286	94.286	94.286	94.286	94.286	94.286	94.286	94.286	94.286	94.286	94.286	94.286	94.286	94.286	94.286	94.286	94.286	94.286	94.286	94.286	94.286	94.286	94.286	94.286	94.286	94.286
96.735	96.735	96.735	96.735	96.735	96.735	96.735	96.735	96.735	96.735	96.735	96.735	96.735	96.735	96.735	96.735	96.735	96.735	96.735	96.735	96.735	96.735	96.735	96.735	96.735	96.735	96.735	96.735	96.735	96.735	96.735	96.735	96.735	96.735	96.735	96.735	96.735	96.735	96.735	96.735	96.735	96.735	96.735	96.735	96.735	96.735	96.735	96.735	96.735	96.735
99.184	99.184	99.184	99.184	99.184	99.184	99.184	99.184	99.184	99.184	99.184	99.184	99.184	99.184	99.184	99.184	99.184	99.184	99.184	99.184	99.184	99.184	99.184	99.184	99.184	99.184	99.184	99.184	99.184	99.184	99.184	99.184	99.184	99.184	99.184	99.184	99.184	99.184	99.184	99.184	99.184	99.184	99.184	99.184	99.184	99.184	99.184	99.184	99.184	99.184
101.63	101.63	101.63	101.63	101.63	101.63	101.63	101.63	101.63	101.63	101.63	101.63	101.63	101.63	101.63	101.63	101.63	101.63	101.63	101.63	101.63	101.63	101.63	101.63	101.63	101.63	101.63	101.63	101.63	101.63	101.63	101.63	101.63	101.63	101.63	101.63	101.63	101.63	101.63	101.63	101.63	101.63	101.63	101.63	101.63	101.63	101.63	101.63	101.63	101.63
104.08	104.08	104.08	104.08	104.08	104.08	104.08	104.08	104.08	104.08	104.08	104.08	104.08	104.08	104.08	104.08	104.08	104.08	104.08	104.08	104.08	104.08	104.08	104.08	104.08	104.08	104.08	104.08	104.08	104.08	104.08	104.08	104.08	104.08	104.08	104.08	104.08	104.08	104.08	104.08	104.08	104.08	104.08	104.08	104.08	104.08	104.08	104.08	104.08	104.08
106.53	106.53	106.53	106.53	106.53	106.53	106.53	106.53	106.53	106.53	106.53	106.53	106.53	106.53	106.53	106.53	106.53	106.53	106.53	106.53	106.53	106.53	106.53	106.53	106.53	106.53	106.53	106.53	106.53	106.53	106.53	106.53	106.53	106.53	106.53	106.53	106.53	106.53	106.53	106.53	106.53	106.53	106.53	106.53	106.53	106.53	106.53	106.53	106.53	106.53
108.98	108.98	108.98	108.98	108.98	108.98	108.98	108.98	108.98	108.98	108.98	108.98	108.98	108.98	108.98	108.98	108.98	108.98	108.98	108.98	108.98	108.98	108.98	108.98	108.98	108.98	108.98	108.98	108.98	108.98	108.98	108.98	108.98	108.98	108.98	108.98	108.98	108.98	108.98	108.98	108.98	108.98	108.98	108.98	108.98	108.98	108.98	108.98	108.98	108.98
111.43	111.43	111.43	111.43	111.43	111.43	111.43	111.43	111.43	111.43	111.43	111.43	111.43	111.43	111.43	111.43	111.43	111.43	111.43	111.43	111.43	111.43	111.43	111.43	111.43	111.43	111.43	111.43	111.43	111.43	111.43	111.43	111.43	111.43	111.43	111.43	111.43	111.43	111.43	111.43	111.43	111.43	111.43	111.43	111.43	111.43	111.43	111.43	111.43	111.43
113.88	113.88	113.88	113.88	113.88	113.88	113.88	113.88	113.88	113.88	113.88	113.88	113.88	113.88	113.88	113.88	113.88	113.88	113.88	113.88	113.88	113.88	113.88	113.88	113.88	113.88	113.88	113.88	113.88	113.88	113.88	113.88	113.88	113.88	113.88	113.88	113.88	113.88	113.88	113.88	113.88	113.88	113.88	113.88	113.88	113.88	113.88	113.88	113.88	113.88
116.33	116.33	116.33	116.33	116.33	116.33	116.33	116.33	116.33	116.33	116.33	116.33	116.33	116.33	116.33	116.33	116.33	116.33	116.33	116.33	116.33	116.33	116.33	116.33	116.33	116.33	116.33	116.33	116.33	116.33	116.33	116.33	116.33	116.33	116.33	116.33	116.33	116.33	116.33	116.33	116.33	116.33	116.33	116.33	116.33	116.33	116.33	116.33	116.33	116.33
118.78	118.78	118.78	118.78	118.78	118.78	118.78	118.78	118.78	118.78	118.78	118.78	118.78	118.78	118.78	118.78	118.78	118.78	118.78	118.78	118.78	118.78	118.78	118.78	118.78	118.78	118.78	118.78	118.78	118.78	118.78	118.78	118.78	118.78	118.78	118.78	118.78	118.78	118.78	118.78	118.78	118.78	118.78	118.78	118.78	118.78	118.78	118.78	118.78	118.78
121.22	121.22	121.22	121.22	121.22	121.22	121.22	121.22	121.22	121.22	121.22	121.22	121.22	121.22	121.22	121.22	121.22	121.22	121.22	121.22	121.22	121.22	121.22	121.22	121.22	121.22	121.22	121.22	121.22	121.22	121.22	121.22	121.22	121.22	121.22	121.22	121.22	121.22	121.22	121.22	121.22	121.22	121.22	121.22	121.22	121.22	121.22	121.22	121.22	121.22
123.67	123.67	123.67	123.67	123.67	123.67	123.67	123.67	123.67	123.67	123.67	123.67	123.67	123.67	123.67	123.67	123.67	123.67	123.67	123.67	123.67	123.67	123.67	123.67	123.67	123.67	123.67	123.67	123.67	123.67	123.67	123.67	123.67	123.67	123.67	123.67	123.67	123.67	123.67	123.67	123.67	123.67	123.67	123.67	123.67	123.67	123.67	123.67	123.67	123.67
126.12	126.12	126.12	126.12	126.12	126.12	126.12	126.12	126.12	126.12	126.12	126.12	126.12	126.12	126.12	126.12	126.12	126.12	126.12	126.12	126.12	126.12	126.12	126.12	126.12	126.12	126.12	126.12	126.12	126.12	126.12	126.12	126.12	126.12	126.12	126.12	126.12	126.12	126.12	126.12	126.12	126.12	126.12	126.12	126.12	126.12	126.12	126.12	126.12	126.12
128.57	128.57	128.57	128.57	128.57	128.57	128.57	128.57	128.57	128.57	128.57	128.57	128.57	128.57	128.57	128.57	128.57	128.57	128.57	128.57	128.57	128.57	128.57	128.57	128.57	128.57	128.57	128.57	128.57	128.57	128.57	128.57	128.57	128.57	128.57	128.57	128.57	128.57	128.57	128.57	128.57	128.57	128.57	128.57	128.57	128.57	128.57	128.57	128.57	128.57
131.02	131.02	131.02	131.02	131.02	131.02	131.02	131.02	131.02	131.02	131.02	131.02	131.02	131.02	131.02	131.02	131.02	131.02	131.02	131.02	131.02	131.02	131.02	131.02	131.02	131.02	131.02	131.02	131.02	131.02	131.02	131.02	131.02	131.02	131.02	131.02	131.02	131.02	131.02	131.02	131.02	131.02	131.02	131.02	131.02	131.02	131.02	131.02	131.02	131.02
133.47	133.47	133.47	133.47	133.47	133.47	133.47	133.47	133.47	133.47	133.47	133.47	133.47	133.47	133.47	133.47	133.47	133.47	133.47	133.47	133.47	133.47	133.47	133.47	133.47	133.47	133.47	133.47	133.47	133.47	133.47	133.47	133.47	133.47	133.47	133.47	133.47	133.47	133.47	133.47	133.47	133.47	133.47	133.47	133.47	133.47	133.47	133.47	133.47	133.47
135.92	135.92	135.92	135.92	135.92	135.92	135.92	135.92	135.92	135.92	135.92	135.92	135.92	135.92	135.92	135.92	135.92	135.92	135.92	135.92	135.92	135.92	135.92	135.92	135.92	135.92	135.92	135.92	135.92	135.92	135.92	135.92	135.92	135.92	135.92	135.92	135.92	135.92	135.92	135.92	135.92	135.92	135.92	135.92	135.92	135.92	135.92	135.92	135.92	135.92
138.37	138.37	138.37	138.37	138.37	138.37	138.37	138.37	138.37	138.37	138.37	138.37	138.37	138.37	138.37	138.37	138.37	138.37	138.37	138.37	138.37	138.37	138.37	138.37	138.37	138.37	138.37	138.37	138.37	138.37	138.37	138.37	138.37	138.37	138.37	138.37	138.37	138.37	138.37	138.37	138.37	138.37	138.37	138.37	138.37	138.37	138.37	138.37	138.37	138.37
140.82	140.82	140.82	140.82	140.82	140.82	140.82	140.82	140.82	140.82	140.82	140.82	140.82	140.82	140.82	140.82	140.82	140.82	140.82	140.82	140.82	140.82	140.82	140.82	140.82	140.82	140.82	140.82	140.82	140.82	140.82	140.82	140.82	140.82	140.82	140.82	140.82	140.82	140.82	140.82	140.82	140.82	140.82	140.82	140.82	140.82	140.82	140.82	140.82	140.82
143.27	143.27	143.27	143.27	143.27	143.27	143.27	143.27	143.27	143.27	143.27	143.27	143.27	143.27	143.27	143.27	143.27	143.27	143.27	143.27	143.27	143.27	143.27	143.27	143.27	143.27	143.27	143.27	143.27	143.27	143.27	143.27	143.27	143.27	143.27	143.27	143.27	143.27	143.27	143.27	143.27	143.27	143.27	143.27	143.27	143.27	143.27	143.27	143.27	143.27
145.71	145.71	145.71	145.71	145.71	145.71	145.71	145.71	145.71	145.71	145.71	145.71	145.71	145.71	145.71	145.71	145.71	145.71	145.71	145.71	145.71	145.71	145.71	145.71	145.71	145.71	145.71	145.71	145.71	145.71	145.71	145.71	145.71	145.71	145.71	145.71	145.71	145.71	145.71	145.71	145.71	145.71	145.71	145.71	145.71	145.71	145.71	145.71	145.71	145.71
148.16	148.16	148.16	148.16	148.16	148.16	148.16	148.16	148.16	148.16	148.16	148.16	148.16	148.16	148.16	148.16	148.16	148.16	148.16	148.16	148.16	148.16	148.16	148.16	148.16	148.16	148.16	148.16	148.16	148.16	148.16	148.16	148.16	148.16	148.16	148.16	148.16	148.16	148.16	148.16	148.16	148.16	148.16	148.16	148.16	148.16	148.16	148.16	148.16	148.16
150.61	150.61	150.61	150.61	150.61	150.61	150.61	150.61	150.61	150.61	150.61	150.61	150.61	150.61	150.61	150.61	150.61	150.61	150.61	150.61	150.61	150.61	150.61	150.61	150.61	150.61	150.61	150.61	150.61	150.61	150.61	150.61	150.61	150.61	150.61	150.61	150.61	150.61	150.61	150.61	150.61	150.61	150.61	150.61	150.61	150.61	150.61	150.61	150.61	150.61
153.06	153.06	153.06	153.06	153.06	153.06	153.06	153.06	153.06	153.06	153.06	153.06	153.06	153.06	153.06	153.06	153.06	153.06	153.06	153.06	153.06	153.06	153.06	153.06	153.06	153.06	153.06	153.06	153.06	153.06	153.06	153.06	153.06	153.06	153.06	153.06	153.06	153.06	153.06	153.06	153.06	153.06	153.06	153.06	153.06	153.06	153.06	153.06	153.06	153.06
155.51	155.51	155.51	155.51	155.51	155.51	155.51	155.51	155.51	155.51	155.51	155.51	155.51	155.51	155.51	155.51	155.51	155.51	155.51	155.51	155.51	155.51	155.51	155.51	155.51	155.51	155.51	155.51	155.51	155.51	155.51	155.51	155.51	155.51	155.51	155.51	155.51	155.51	155.51	155.51	155.51	155.51	155.51	155.51	155.51	155.51	155.51	155.51	155.51	155.51
157.96	157.96	157.96	157.96	157.96	157.96	157.96	157.96	157.96	157.96	157.96	157.96	157.96	157.96	157.96	157.96	157.96	157.96	157.96	157.96	157.96	157.96	157.96	157.96	157.96	157.96	157.96	157.96	157.96	157.96	157.96	157.96	157.96	157.96	157.96	157.96	157.96	157.96	157.96	157.96	157.96	157.96	157.96	157.96	157.96	157.96	157.96	157.96	157.96	157.96
160.41	160.41	160.41	160.41	160.41	160.41	160.41	160.41	160.41	160.41	160.41	160.41	160.41	160.41	160.41	160.41	160.41	160.41	160.41	160.41	160.41	160.41	160.41	160.41	160.41	160.41	160.41	160.41	160.41	160.41	160.41	160.41	160.41	160.41	160.41	160.41	160.41	160.41	160.41	160.41	160.41	160.41	160.41	160.41	160.41	160.41	160.41	160.41	160.41	160.41
162.86	162.86	162.86	162.86	162.86	162.86	162.86	162.86	162.86	162.86	162.86	162.86	162.86	162.86	162.86	162.86	162.86	162.86	162.86	162.86	162.86	162.86	162.86	162.86	162.86	162.86	162.86	162.86	162.86	162.86	162.86	162.86	162.86	162.86	162.86	162.86	162.86	162.86	162.86	162.86	162.86	162.86	162.86	162.86	162.86	162.86	162.86	162.86	162.86	162.86
165.31	165.31	165.31	165.31	165.31	165.31	165.31	165.31	165.31	165.31	165.31	165.31	165.31	165.31	165.31	165.31	165.31	165.31	165.31	165.31	165.31	165.31	165.31	165.31	165.31	165.31	165.31	165.31	165.31	165.31	165.31	165.31	165.31	165.31	165.31	165.31	165.31	165.31	165.31	165.31	165.31	165.31	165.31	165.31	165.31	165.31	165.31	165.31	165.31	165.31
167.76	167.76	167.76	167.76	167.76	167.76	167.76	167.76	167.76	167.76	167.76	167.76	167.76	167.76	167.76	167.76	167.76	167.76	167.76	167.76	167.76	167.76	167.76	167.76	167.76	167.76	167.76	167.76	167.76	167.76	167.76	167.76	167.76	167.76	167.76	167.76	167.76	167.76	167.76	167.76	167.76	167.76	167.76	167.76	167.76	167.76	167.76	167.76	167.76	167.76
170.2	170.2	170.2	170.2	170.2	170.2	170.2	170.2	170.2	170.2	170.2	170.2	170.2	170.2	170.2	170.2	170.2	170.2	170.2	170.2	170.2	170.2	170.2	170.2	170.2	170.2	170.2	170.2	170.2	170.2	170.2	170.2	170.2	170.2	170.2	170.2	170.2	170.2	170.2	170.2	170.2	170.2	170.2	170.2	170.2	170.2	170.2	170.2	170.2	170.2
172.65	172.65	172.65	172.65	172.65	172.65	172.65	172.65	172.65	172.65	172.65	172.65	172.65	172.65	172.65	172.65	172.65	172.65	172.65	172.65	172.65	172.65	172.65	172.65	172.65	172.65	172.65	172.65	172.65	172.65	172.65	172.65	172.65	172.65	172.65	172.65	172.65	172.65	172.65	172.65	172.65	172.65	172.65	172.65	172.65	172.65	172.65	172.65	172.65	172.65
175.1	175.1	175.1	175.1	175.1	175.1	175.1	175.1	175.1	175.1	175.1	175.1	175.1	175.1	175.1	175.1	175.1	175.1	175.1	175.1	175.1	175.1	175.1	175.1	175.1	175.1	175.1	175.1	175.1	175.1	175.1	175.1	175.1	175.1	175.1	175.1	175.1	175.1	175.1	175.1	175.1	175.1	175.1	175.1	175.1	175.1	175.1	175.1	175.1	175.1
177.55	177.55	177.55	177.55	177.55	177.55	177.55	177.55	177.55	177.55	177.55	177.55	177.55	177.55	177.55	177.55	177.55	177.55	177.55	177.55	177.55	177.55	177.55	177.55	177.55	177.55	177.55	177.55	177.55	177.55	177.55	177.55	177.55	177.55	177.55	177.55	177.55	177.55	177.55	177.55	177.55	177.55	177.55	177.55	177.55	177.55	177.55	177.55	177.55	177.55
180	180	180	180	180	180	180	180	180	180	180	180	180	180	180	180	180	180	180	180	180	180	180	180	180	180	180	180	180	180	180	180	180	180	180	180	180	180	180	180	180	180	180	180	180	180	180	180	180	180
[truncated: 50 more columns]
