# Supplementary material for: An improved Newman fast division algorithm based on multi-factor correlation for dynamic traffic sub-region control
Source: PLoS One. 2026 Mar 12;21(3):e0343245. doi: 10.1371/journal.pone.0343245 (PMC12981514; doi:10.1371/journal.pone.0343245)
Supplement: S1 Code — This compressed archive contains the complete MATLAB scripts used to implement the improved Newman fast partitioning algorithm. (ZIP) [file pone.0343245.s004.zip › S4_Code/data/STable1_comprehensive_data.csv]

Traffic_Volume_veh_min	Signal_Period_sec	Traffic_Flow_Density_veh_km	Color_Mapping_SP_Comprehensive
0	60	5	60
0	62.44898	5	62.44898
0	64.897959	5	64.897959
0	67.346939	5	67.346939
0	69.795918	5	69.795918
0	72.244898	5	72.244898
0	74.693878	5	74.693878
0	77.142857	5	77.142857
0	79.591837	5	79.591837
0	82.040816	5	82.040816
0	84.489796	5	84.489796
0	86.938776	5	86.938776
0	89.387755	5	89.387755
0	91.836735	5	91.836735
0	94.285714	5	94.285714
0	96.734694	5	96.734694
0	99.183673	5	99.183673
0	101.632653	5	101.632653
0	104.081633	5	104.081633
0	106.530612	5	106.530612
0	108.979592	5	108.979592
0	111.428571	5	111.428571
0	113.877551	5	113.877551
0	116.326531	5	116.326531
0	118.77551	5	118.77551
0	121.22449	5	121.22449
0	123.673469	5	123.673469
0	126.122449	5	126.122449
0	128.571429	5	128.571429
0	131.020408	5	131.020408
0	133.469388	5	133.469388
0	135.918367	5	135.918367
0	138.367347	5	138.367347
0	140.816327	5	140.816327
0	143.265306	5	143.265306
0	145.714286	5	145.714286
0	148.163265	5	148.163265
0	150.612245	5	150.612245
0	153.061224	5	153.061224
0	155.510204	5	155.510204
0	157.959184	5	157.959184
0	160.408163	5	160.408163
0	162.857143	5	162.857143
0	165.306122	5	165.306122
0	167.755102	5	167.755102
0	170.204082	5	170.204082
0	172.653061	5	172.653061
0	175.102041	5	175.102041
0	177.55102	5	177.55102
0	180	5	180
1.212121	60	5	60
1.212121	62.44898	5	62.44898
1.212121	64.897959	5	64.897959
1.212121	67.346939	5	67.346939
1.212121	69.795918	5	69.795918
1.212121	72.244898	5	72.244898
1.212121	74.693878	5	74.693878
1.212121	77.142857	5	77.142857
1.212121	79.591837	5	79.591837
1.212121	82.040816	5	82.040816
1.212121	84.489796	5	84.489796
1.212121	86.938776	5	86.938776
1.212121	89.387755	5	89.387755
1.212121	91.836735	5	91.836735
1.212121	94.285714	5	94.285714
1.212121	96.734694	5	96.734694
1.212121	99.183673	5	99.183673
1.212121	101.632653	5	101.632653
1.212121	104.081633	5	104.081633
1.212121	106.530612	5	106.530612
1.212121	108.979592	5	108.979592
1.212121	111.428571	5	111.428571
1.212121	113.877551	5	113.877551
1.212121	116.326531	5	116.326531
1.212121	118.77551	5	118.77551
1.212121	121.22449	5	121.22449
1.212121	123.673469	5	123.673469
1.212121	126.122449	5	126.122449
1.212121	128.571429	5	128.571429
1.212121	131.020408	5	131.020408
1.212121	133.469388	5	133.469388
1.212121	135.918367	5	135.918367
1.212121	138.367347	5	138.367347
1.212121	140.816327	5	140.816327
1.212121	143.265306	5	143.265306
1.212121	145.714286	5	145.714286
1.212121	148.163265	5	148.163265
1.212121	150.612245	5	150.612245
1.212121	153.061224	5	153.061224
1.212121	155.510204	5	155.510204
1.212121	157.959184	5	157.959184
1.212121	160.408163	5	160.408163
1.212121	162.857143	5	162.857143
1.212121	165.306122	5	165.306122
1.212121	167.755102	5	167.755102
1.212121	170.204082	5	170.204082
1.212121	172.653061	5	172.653061
1.212121	175.102041	5	175.102041
1.212121	177.55102	5	177.55102
1.212121	180	5	180
2.424242	60	5	60
2.424242	62.44898	5	62.44898
2.424242	64.897959	5	64.897959
2.424242	67.346939	5	67.346939
2.424242	69.795918	5	69.795918
2.424242	72.244898	5	72.244898
2.424242	74.693878	5	74.693878
2.424242	77.142857	5	77.142857
2.424242	79.591837	5	79.591837
2.424242	82.040816	5	82.040816
2.424242	84.489796	5	84.489796
2.424242	86.938776	5	86.938776
2.424242	89.387755	5	89.387755
2.424242	91.836735	5	91.836735
2.424242	94.285714	5	94.285714
2.424242	96.734694	5	96.734694
2.424242	99.183673	5	99.183673
2.424242	101.632653	5	101.632653
2.424242	104.081633	5	104.081633
2.424242	106.530612	5	106.530612
2.424242	108.979592	5	108.979592
2.424242	111.428571	5	111.428571
2.424242	113.877551	5	113.877551
2.424242	116.326531	5	116.326531
2.424242	118.77551	5	118.77551
2.424242	121.22449	5	121.22449
2.424242	123.673469	5	123.673469
2.424242	126.122449	5	126.122449
2.424242	128.571429	5	128.571429
2.424242	131.020408	5	131.020408
2.424242	133.469388	5	133.469388
2.424242	135.918367	5	135.918367
2.424242	138.367347	5	138.367347
2.424242	140.816327	5	140.816327
2.424242	143.265306	5	143.265306
2.424242	145.714286	5	145.714286
2.424242	148.163265	5	148.163265
2.424242	150.612245	5	150.612245
2.424242	153.061224	5	153.061224
2.424242	155.510204	5	155.510204
2.424242	157.959184	5	157.959184
2.424242	160.408163	5	160.408163
2.424242	162.857143	5	162.857143
2.424242	165.306122	5	165.306122
2.424242	167.755102	5	167.755102
2.424242	170.204082	5	170.204082
2.424242	172.653061	5	172.653061
2.424242	175.102041	5	175.102041
2.424242	177.55102	5	177.55102
2.424242	180	5	180
3.636364	60	5	60
3.636364	62.44898	5	62.44898
3.636364	64.897959	5	64.897959
3.636364	67.346939	5	67.346939
3.636364	69.795918	5	69.795918
3.636364	72.244898	5	72.244898
3.636364	74.693878	5	74.693878
3.636364	77.142857	5	77.142857
3.636364	79.591837	5	79.591837
3.636364	82.040816	5	82.040816
3.636364	84.489796	5	84.489796
3.636364	86.938776	5	86.938776
3.636364	89.387755	5	89.387755
3.636364	91.836735	5	91.836735
3.636364	94.285714	5	94.285714
3.636364	96.734694	5	96.734694
3.636364	99.183673	5	99.183673
3.636364	101.632653	5	101.632653
3.636364	104.081633	5	104.081633
3.636364	106.530612	5	106.530612
3.636364	108.979592	5	108.979592
3.636364	111.428571	5	111.428571
3.636364	113.877551	5	113.877551
3.636364	116.326531	5	116.326531
3.636364	118.77551	5	118.77551
3.636364	121.22449	5	121.22449
3.636364	123.673469	5	123.673469
3.636364	126.122449	5	126.122449
3.636364	128.571429	5	128.571429
3.636364	131.020408	5	131.020408
3.636364	133.469388	5	133.469388
3.636364	135.918367	5	135.918367
3.636364	138.367347	5	138.367347
3.636364	140.816327	5	140.816327
3.636364	143.265306	5	143.265306
3.636364	145.714286	5	145.714286
3.636364	148.163265	5	148.163265
3.636364	150.612245	5	150.612245
3.636364	153.061224	5	153.061224
3.636364	155.510204	5	155.510204
3.636364	157.959184	5	157.959184
3.636364	160.408163	5	160.408163
3.636364	162.857143	5	162.857143
3.636364	165.306122	5	165.306122
3.636364	167.755102	5	167.755102
3.636364	170.204082	5	170.204082
3.636364	172.653061	5	172.653061
3.636364	175.102041	5	175.102041
3.636364	177.55102	5	177.55102
3.636364	180	5	180
4.848485	60	5	60
4.848485	62.44898	5	62.44898
4.848485	64.897959	5	64.897959
4.848485	67.346939	5	67.346939
4.848485	69.795918	5	69.795918
4.848485	72.244898	5	72.244898
4.848485	74.693878	5	74.693878
4.848485	77.142857	5	77.142857
4.848485	79.591837	5	79.591837
4.848485	82.040816	5	82.040816
4.848485	84.489796	5	84.489796
4.848485	86.938776	5	86.938776
4.848485	89.387755	5	89.387755
4.848485	91.836735	5	91.836735
4.848485	94.285714	5	94.285714
4.848485	96.734694	5	96.734694
4.848485	99.183673	5	99.183673
4.848485	101.632653	5	101.632653
4.848485	104.081633	5	104.081633
4.848485	106.530612	5	106.530612
4.848485	108.979592	5	108.979592
4.848485	111.428571	5	111.428571
4.848485	113.877551	6.112239	113.877551
4.848485	116.326531	5	116.326531
4.848485	118.77551	5	118.77551
4.848485	121.22449	5	121.22449
4.848485	123.673469	5	123.673469
4.848485	126.122449	5	126.122449
4.848485	128.571429	5	128.571429
4.848485	131.020408	5	131.020408
4.848485	133.469388	5	133.469388
4.848485	135.918367	5	135.918367
4.848485	138.367347	5	138.367347
4.848485	140.816327	5	140.816327
4.848485	143.265306	5	143.265306
4.848485	145.714286	5	145.714286
4.848485	148.163265	5	148.163265
4.848485	150.612245	5	150.612245
4.848485	153.061224	5	153.061224
4.848485	155.510204	5	155.510204
4.848485	157.959184	5	157.959184
4.848485	160.408163	5	160.408163
4.848485	162.857143	5	162.857143
4.848485	165.306122	5	165.306122
4.848485	167.755102	6.057675	167.755102
4.848485	170.204082	5	170.204082
4.848485	172.653061	5	172.653061
4.848485	175.102041	5	175.102041
4.848485	177.55102	5	177.55102
4.848485	180	5	180
6.060606	60	5	60
6.060606	62.44898	5	62.44898
6.060606	64.897959	5	64.897959
6.060606	67.346939	5	67.346939
6.060606	69.795918	5	69.795918
6.060606	72.244898	5	72.244898
6.060606	74.693878	5	74.693878
6.060606	77.142857	5	77.142857
6.060606	79.591837	5	79.591837
6.060606	82.040816	5	82.040816
6.060606	84.489796	5	84.489796
6.060606	86.938776	5	86.938776
6.060606	89.387755	5	89.387755
6.060606	91.836735	5	91.836735
6.060606	94.285714	5	94.285714
6.060606	96.734694	5	96.734694
6.060606	99.183673	5	99.183673
6.060606	101.632653	5	101.632653
6.060606	104.081633	5	104.081633
6.060606	106.530612	5	106.530612
6.060606	108.979592	5	108.979592
6.060606	111.428571	5	111.428571
6.060606	113.877551	5	113.877551
6.060606	116.326531	5	116.326531
6.060606	118.77551	5	118.77551
6.060606	121.22449	5	121.22449
6.060606	123.673469	5	123.673469
6.060606	126.122449	5	126.122449
6.060606	128.571429	5	128.571429
6.060606	131.020408	5	131.020408
6.060606	133.469388	5	133.469388
6.060606	135.918367	5	135.918367
6.060606	138.367347	5	138.367347
6.060606	140.816327	5	140.816327
6.060606	143.265306	5	143.265306
6.060606	145.714286	5	145.714286
6.060606	148.163265	5	148.163265
6.060606	150.612245	5	150.612245
6.060606	153.061224	5	153.061224
6.060606	155.510204	5	155.510204
6.060606	157.959184	5	157.959184
6.060606	160.408163	5	160.408163
6.060606	162.857143	5	162.857143
6.060606	165.306122	5	165.306122
6.060606	167.755102	5	167.755102
6.060606	170.204082	5	170.204082
6.060606	172.653061	5	172.653061
6.060606	175.102041	5	175.102041
6.060606	177.55102	5	177.55102
6.060606	180	5	180
7.272727	60	5	60
7.272727	62.44898	5.946904	62.44898
7.272727	64.897959	5	64.897959
7.272727	67.346939	5	67.346939
7.272727	69.795918	5	69.795918
7.272727	72.244898	5	72.244898
7.272727	74.693878	5	74.693878
7.272727	77.142857	5	77.142857
7.272727	79.591837	5	79.591837
7.272727	82.040816	5	82.040816
7.272727	84.489796	5	84.489796
7.272727	86.938776	5	86.938776
7.272727	89.387755	5	89.387755
7.272727	91.836735	5	91.836735
7.272727	94.285714	5	94.285714
7.272727	96.734694	5	96.734694
7.272727	99.183673	5	99.183673
7.272727	101.632653	5	101.632653
7.272727	104.081633	5	104.081633
7.272727	106.530612	5	106.530612
7.272727	108.979592	5	108.979592
7.272727	111.428571	5	111.428571
7.272727	113.877551	5	113.877551
7.272727	116.326531	5	116.326531
7.272727	118.77551	5	118.77551
7.272727	121.22449	5	121.22449
7.272727	123.673469	5	123.673469
7.272727	126.122449	5	126.122449
7.272727	128.571429	5	128.571429
7.272727	131.020408	5	131.020408
7.272727	133.469388	5	133.469388
7.272727	135.918367	5	135.918367
7.272727	138.367347	5	138.367347
7.272727	140.816327	5	140.816327
7.272727	143.265306	5	143.265306
7.272727	145.714286	5	145.714286
7.272727	148.163265	5	148.163265
7.272727	150.612245	5	150.612245
7.272727	153.061224	5	153.061224
7.272727	155.510204	5	155.510204
7.272727	157.959184	5	157.959184
7.272727	160.408163	5	160.408163
7.272727	162.857143	5	162.857143
7.272727	165.306122	5	165.306122
7.272727	167.755102	5	167.755102
7.272727	170.204082	5	170.204082
7.272727	172.653061	5	172.653061
7.272727	175.102041	5	175.102041
7.272727	177.55102	5	177.55102
7.272727	180	5	180
8.484848	60	5	60
8.484848	62.44898	5	62.44898
8.484848	64.897959	5	64.897959
8.484848	67.346939	5	67.346939
8.484848	69.795918	5	69.795918
8.484848	72.244898	5	72.244898
8.484848	74.693878	5	74.693878
8.484848	77.142857	5	77.142857
8.484848	79.591837	5	79.591837
8.484848	82.040816	5	82.040816
8.484848	84.489796	5	84.489796
8.484848	86.938776	5	86.938776
8.484848	89.387755	5	89.387755
8.484848	91.836735	5	91.836735
8.484848	94.285714	5	94.285714
8.484848	96.734694	5	96.734694
8.484848	99.183673	5	99.183673
8.484848	101.632653	5	101.632653
8.484848	104.081633	5	104.081633
8.484848	106.530612	5	106.530612
8.484848	108.979592	5	108.979592
8.484848	111.428571	5	111.428571
8.484848	113.877551	5	113.877551
8.484848	116.326531	5	116.326531
8.484848	118.77551	5	118.77551
8.484848	121.22449	5	121.22449
8.484848	123.673469	5	123.673469
8.484848	126.122449	5	126.122449
8.484848	128.571429	5	128.571429
8.484848	131.020408	5	131.020408
8.484848	133.469388	5	133.469388
8.484848	135.918367	5	135.918367
8.484848	138.367347	5	138.367347
8.484848	140.816327	5	140.816327
8.484848	143.265306	5	143.265306
8.484848	145.714286	5	145.714286
8.484848	148.163265	5	148.163265
8.484848	150.612245	5	150.612245
8.484848	153.061224	5	153.061224
8.484848	155.510204	5	155.510204
8.484848	157.959184	5	157.959184
8.484848	160.408163	5	160.408163
8.484848	162.857143	5	162.857143
8.484848	165.306122	5	165.306122
8.484848	167.755102	5	167.755102
8.484848	170.204082	5	170.204082
8.484848	172.653061	5	172.653061
8.484848	175.102041	5	175.102041
8.484848	177.55102	5	177.55102
8.484848	180	5	180
9.69697	60	5	60
9.69697	62.44898	5	62.44898
9.69697	64.897959	5	64.897959
9.69697	67.346939	5	67.346939
9.69697	69.795918	5	69.795918
9.69697	72.244898	5	72.244898
9.69697	74.693878	5	74.693878
9.69697	77.142857	5	77.142857
9.69697	79.591837	5	79.591837
9.69697	82.040816	5	82.040816
9.69697	84.489796	5	84.489796
9.69697	86.938776	5	86.938776
9.69697	89.387755	5	89.387755
9.69697	91.836735	5	91.836735
9.69697	94.285714	5	94.285714
9.69697	96.734694	5	96.734694
9.69697	99.183673	5	99.183673
9.69697	101.632653	5	101.632653
9.69697	104.081633	5	104.081633
9.69697	106.530612	5	106.530612
9.69697	108.979592	5	108.979592
9.69697	111.428571	5	111.428571
9.69697	113.877551	5	113.877551
9.69697	116.326531	5	116.326531
9.69697	118.77551	5	118.77551
9.69697	121.22449	5	121.22449
9.69697	123.673469	5	123.673469
9.69697	126.122449	5	126.122449
9.69697	128.571429	5	128.571429
9.69697	131.020408	5	131.020408
9.69697	133.469388	5	133.469388
9.69697	135.918367	5	135.918367
9.69697	138.367347	5	138.367347
9.69697	140.816327	5	140.816327
9.69697	143.265306	5	143.265306
9.69697	145.714286	5	145.714286
9.69697	148.163265	5	148.163265
9.69697	150.612245	5	150.612245
9.69697	153.061224	5	153.061224
9.69697	155.510204	5	155.510204
9.69697	157.959184	5	157.959184
9.69697	160.408163	5	160.408163
9.69697	162.857143	5	162.857143
9.69697	165.306122	5	165.306122
9.69697	167.755102	5	167.755102
9.69697	170.204082	5	170.204082
9.69697	172.653061	5	172.653061
9.69697	175.102041	5	175.102041
9.69697	177.55102	5	177.55102
9.69697	180	5	180
10.909091	60	5	60
10.909091	62.44898	5	62.44898
10.909091	64.897959	5	64.897959
10.909091	67.346939	5	67.346939
10.909091	69.795918	5	69.795918
10.909091	72.244898	5	72.244898
10.909091	74.693878	5	74.693878
10.909091	77.142857	5	77.142857
10.909091	79.591837	5	79.591837
10.909091	82.040816	5	82.040816
10.909091	84.489796	5	84.489796
10.909091	86.938776	5	86.938776
10.909091	89.387755	5	89.387755
10.909091	91.836735	5	91.836735
10.909091	94.285714	5	94.285714
10.909091	96.734694	5	96.734694
10.909091	99.183673	5	99.183673
10.909091	101.632653	5	101.632653
10.909091	104.081633	5	104.081633
10.909091	106.530612	5	106.530612
10.909091	108.979592	5.491005	108.979592
10.909091	111.428571	5	111.428571
10.909091	113.877551	5	113.877551
10.909091	116.326531	5	116.326531
10.909091	118.77551	5	118.77551
10.909091	121.22449	5	121.22449
10.909091	123.673469	5	123.673469
10.909091	126.122449	5	126.122449
10.909091	128.571429	5	128.571429
10.909091	131.020408	5	131.020408
10.909091	133.469388	5	133.469388
10.909091	135.918367	5	135.918367
10.909091	138.367347	5	138.367347
10.909091	140.816327	5	140.816327
10.909091	143.265306	5	143.265306
10.909091	145.714286	5	145.714286
10.909091	148.163265	5	148.163265
10.909091	150.612245	5	150.612245
10.909091	153.061224	5	153.061224
10.909091	155.510204	5	155.510204
10.909091	157.959184	5	157.959184
10.909091	160.408163	5	160.408163
10.909091	162.857143	5	162.857143
10.909091	165.306122	5	165.306122
10.909091	167.755102	5	167.755102
10.909091	170.204082	5	170.204082
10.909091	172.653061	5	172.653061
10.909091	175.102041	5	175.102041
10.909091	177.55102	5	177.55102
10.909091	180	5	180
12.121212	60	5	60
12.121212	62.44898	5	62.44898
12.121212	64.897959	5	64.897959
12.121212	67.346939	5	67.346939
12.121212	69.795918	5	69.795918
12.121212	72.244898	5	72.244898
12.121212	74.693878	5	74.693878
12.121212	77.142857	5	77.142857
12.121212	79.591837	5	79.591837
12.121212	82.040816	5	82.040816
12.121212	84.489796	5	84.489796
12.121212	86.938776	5	86.938776
12.121212	89.387755	5	89.387755
12.121212	91.836735	6.82088	91.836735
12.121212	94.285714	5	94.285714
12.121212	96.734694	5	96.734694
12.121212	99.183673	5	99.183673
12.121212	101.632653	5	101.632653
12.121212	104.081633	5	104.081633
12.121212	106.530612	5	106.530612
12.121212	108.979592	5	108.979592
12.121212	111.428571	5	111.428571
12.121212	113.877551	5	113.877551
12.121212	116.326531	5	116.326531
12.121212	118.77551	5	118.77551
12.121212	121.22449	5	121.22449
12.121212	123.673469	5	123.673469
12.121212	126.122449	5	126.122449
12.121212	128.571429	5	128.571429
12.121212	131.020408	5	131.020408
12.121212	133.469388	5	133.469388
12.121212	135.918367	5	135.918367
12.121212	138.367347	5	138.367347
12.121212	140.816327	5	140.816327
12.121212	143.265306	5	143.265306
12.121212	145.714286	5	145.714286
12.121212	148.163265	5	148.163265
12.121212	150.612245	5	150.612245
12.121212	153.061224	5	153.061224
12.121212	155.510204	5	155.510204
12.121212	157.959184	5	157.959184
12.121212	160.408163	5	160.408163
12.121212	162.857143	5	162.857143
12.121212	165.306122	5	165.306122
12.121212	167.755102	5	167.755102
12.121212	170.204082	5	170.204082
12.121212	172.653061	5	172.653061
12.121212	175.102041	5	175.102041
12.121212	177.55102	5	177.55102
12.121212	180	5	180
13.333333	60	5	60
13.333333	62.44898	5	62.44898
13.333333	64.897959	5	64.897959
13.333333	67.346939	5	67.346939
13.333333	69.795918	5	69.795918
13.333333	72.244898	5	72.244898
13.333333	74.693878	5	74.693878
13.333333	77.142857	5	77.142857
13.333333	79.591837	5	79.591837
13.333333	82.040816	5	82.040816
13.333333	84.489796	5	84.489796
13.333333	86.938776	5	86.938776
13.333333	89.387755	5	89.387755
13.333333	91.836735	5	91.836735
13.333333	94.285714	5	94.285714
13.333333	96.734694	5	96.734694
13.333333	99.183673	5	99.183673
13.333333	101.632653	5	101.632653
13.333333	104.081633	5	104.081633
13.333333	106.530612	5	106.530612
13.333333	108.979592	5	108.979592
13.333333	111.428571	5	111.428571
13.333333	113.877551	5	113.877551
13.333333	116.326531	5	116.326531
13.333333	118.77551	5	118.77551
13.333333	121.22449	5	121.22449
13.333333	123.673469	5	123.673469
13.333333	126.122449	5	126.122449
13.333333	128.571429	5	128.571429
13.333333	131.020408	5	131.020408
13.333333	133.469388	5	133.469388
13.333333	135.918367	5	135.918367
13.333333	138.367347	5	138.367347
13.333333	140.816327	5	140.816327
13.333333	143.265306	5	143.265306
13.333333	145.714286	5	145.714286
13.333333	148.163265	5	148.163265
13.333333	150.612245	5	150.612245
13.333333	153.061224	5	153.061224
13.333333	155.510204	5	155.510204
13.333333	157.959184	5	157.959184
13.333333	160.408163	5	160.408163
13.333333	162.857143	5	162.857143
13.333333	165.306122	5	165.306122
13.333333	167.755102	5	167.755102
13.333333	170.204082	5	170.204082
13.333333	172.653061	5	172.653061
13.333333	175.102041	5	175.102041
13.333333	177.55102	5	177.55102
13.333333	180	5	180
14.545455	60	5	60
14.545455	62.44898	5	62.44898
14.545455	64.897959	5	64.897959
14.545455	67.346939	5	67.346939
14.545455	69.795918	5	69.795918
14.545455	72.244898	5	72.244898
14.545455	74.693878	5	74.693878
14.545455	77.142857	5	77.142857
14.545455	79.591837	5	79.591837
14.545455	82.040816	5	82.040816
14.545455	84.489796	5	84.489796
14.545455	86.938776	5	86.938776
14.545455	89.387755	5	89.387755
14.545455	91.836735	5	91.836735
14.545455	94.285714	5	94.285714
14.545455	96.734694	5	96.734694
14.545455	99.183673	5	99.183673
14.545455	101.632653	5	101.632653
14.545455	104.081633	5	104.081633
14.545455	106.530612	5	106.530612
14.545455	108.979592	5	108.979592
14.545455	111.428571	5	111.428571
14.545455	113.877551	5	113.877551
14.545455	116.326531	5	116.326531
14.545455	118.77551	5	118.77551
14.545455	121.22449	5	121.22449
14.545455	123.673469	5	123.673469
14.545455	126.122449	5	126.122449
14.545455	128.571429	5	128.571429
14.545455	131.020408	5	131.020408
14.545455	133.469388	5	133.469388
14.545455	135.918367	5	135.918367
14.545455	138.367347	5	138.367347
14.545455	140.816327	5	140.816327
14.545455	143.265306	5	143.265306
14.545455	145.714286	5	145.714286
14.545455	148.163265	5	148.163265
14.545455	150.612245	5	150.612245
14.545455	153.061224	5	153.061224
14.545455	155.510204	5	155.510204
14.545455	157.959184	5	157.959184
14.545455	160.408163	5	160.408163
14.545455	162.857143	5	162.857143
14.545455	165.306122	5	165.306122
14.545455	167.755102	5	167.755102
14.545455	170.204082	5	170.204082
14.545455	172.653061	5	172.653061
14.545455	175.102041	5	175.102041
14.545455	177.55102	5	177.55102
14.545455	180	5	180
15.757576	60	5	60
15.757576	62.44898	5	62.44898
15.757576	64.897959	5	64.897959
15.757576	67.346939	5	67.346939
15.757576	69.795918	5	69.795918
15.757576	72.244898	5	72.244898
15.757576	74.693878	5	74.693878
15.757576	77.142857	5	77.142857
15.757576	79.591837	5	79.591837
15.757576	82.040816	5	82.040816
15.757576	84.489796	5	84.489796
15.757576	86.938776	5	86.938776
15.757576	89.387755	5	89.387755
15.757576	91.836735	5	91.836735
15.757576	94.285714	5	94.285714
15.757576	96.734694	8.971478	96.734694
15.757576	99.183673	5.333723	99.183673
15.757576	101.632653	5	101.632653
15.757576	104.081633	5	104.081633
15.757576	106.530612	5	106.530612
15.757576	108.979592	5	108.979592
15.757576	111.428571	5	111.428571
15.757576	113.877551	5	113.877551
15.757576	116.326531	5	116.326531
15.757576	118.77551	5	118.77551
15.757576	121.22449	5	121.22449
15.757576	123.673469	5	123.673469
15.757576	126.122449	5	126.122449
15.757576	128.571429	5	128.571429
15.757576	131.020408	5	131.020408
15.757576	133.469388	5	133.469388
15.757576	135.918367	5	135.918367
15.757576	138.367347	5	138.367347
15.757576	140.816327	5	140.816327
15.757576	143.265306	5	143.265306
15.757576	145.714286	5	145.714286
15.757576	148.163265	5	148.163265
15.757576	150.612245	5	150.612245
15.757576	153.061224	5	153.061224
15.757576	155.510204	5	155.510204
15.757576	157.959184	5	157.959184
15.757576	160.408163	5	160.408163
15.757576	162.857143	5	162.857143
15.757576	165.306122	5	165.306122
15.757576	167.755102	5	167.755102
15.757576	170.204082	5	170.204082
15.757576	172.653061	5	172.653061
15.757576	175.102041	5	175.102041
15.757576	177.55102	5	177.55102
15.757576	180	5	180
16.969697	60	5	60
16.969697	62.44898	5	62.44898
16.969697	64.897959	5	64.897959
16.969697	67.346939	5	67.346939
16.969697	69.795918	5	69.795918
16.969697	72.244898	5	72.244898
16.969697	74.693878	5	74.693878
16.969697	77.142857	5	77.142857
16.969697	79.591837	5	79.591837
16.969697	82.040816	5	82.040816
16.969697	84.489796	5	84.489796
16.969697	86.938776	5	86.938776
16.969697	89.387755	5	89.387755
16.969697	91.836735	5	91.836735
16.969697	94.285714	5	94.285714
16.969697	96.734694	5	96.734694
16.969697	99.183673	5	99.183673
16.969697	101.632653	5	101.632653
16.969697	104.081633	5	104.081633
16.969697	106.530612	5	106.530612
16.969697	108.979592	5	108.979592
16.969697	111.428571	5	111.428571
16.969697	113.877551	5	113.877551
16.969697	116.326531	5	116.326531
16.969697	118.77551	5	118.77551
16.969697	121.22449	5	121.22449
16.969697	123.673469	5	123.673469
16.969697	126.122449	5	126.122449
16.969697	128.571429	5	128.571429
16.969697	131.020408	5	131.020408
16.969697	133.469388	5	133.469388
16.969697	135.918367	5	135.918367
16.969697	138.367347	5	138.367347
16.969697	140.816327	5	140.816327
16.969697	143.265306	5	143.265306
16.969697	145.714286	5	145.714286
16.969697	148.163265	5	148.163265
16.969697	150.612245	5	150.612245
16.969697	153.061224	5	153.061224
16.969697	155.510204	5	155.510204
16.969697	157.959184	5	157.959184
16.969697	160.408163	5	160.408163
16.969697	162.857143	5	162.857143
16.969697	165.306122	5	165.306122
16.969697	167.755102	5	167.755102
16.969697	170.204082	5	170.204082
16.969697	172.653061	5.314069	172.653061
16.969697	175.102041	5	175.102041
16.969697	177.55102	5	177.55102
16.969697	180	5	180
18.181818	60	5	60
18.181818	62.44898	5	62.44898
18.181818	64.897959	5	64.897959
18.181818	67.346939	5	67.346939
18.181818	69.795918	5	69.795918
18.181818	72.244898	5	72.244898
18.181818	74.693878	5	74.693878
18.181818	77.142857	5	77.142857
18.181818	79.591837	5	79.591837
18.181818	82.040816	5	82.040816
18.181818	84.489796	5	84.489796
18.181818	86.938776	5	86.938776
18.181818	89.387755	5	89.387755
18.181818	91.836735	5	91.836735
18.181818	94.285714	5	94.285714
18.181818	96.734694	5	96.734694
18.181818	99.183673	5	99.183673
18.181818	101.632653	5	101.632653
18.181818	104.081633	5	104.081633
18.181818	106.530612	5	106.530612
18.181818	108.979592	5	108.979592
18.181818	111.428571	5	111.428571
18.181818	113.877551	5	113.877551
18.181818	116.326531	5	116.326531
18.181818	118.77551	5	118.77551
18.181818	121.22449	5	121.22449
18.181818	123.673469	5	123.673469
18.181818	126.122449	5	126.122449
18.181818	128.571429	5	128.571429
18.181818	131.020408	5	131.020408
18.181818	133.469388	5	133.469388
18.181818	135.918367	5	135.918367
18.181818	138.367347	5	138.367347
18.181818	140.816327	5	140.816327
18.181818	143.265306	5	143.265306
18.181818	145.714286	5	145.714286
18.181818	148.163265	5	148.163265
18.181818	150.612245	5	150.612245
18.181818	153.061224	5	153.061224
18.181818	155.510204	5	155.510204
18.181818	157.959184	5	157.959184
18.181818	160.408163	5	160.408163
18.181818	162.857143	5	162.857143
18.181818	165.306122	5	165.306122
18.181818	167.755102	5.198118	167.755102
18.181818	170.204082	5	170.204082
18.181818	172.653061	5	172.653061
18.181818	175.102041	5	175.102041
18.181818	177.55102	5	177.55102
18.181818	180	5	180
19.393939	60	5	60
19.393939	62.44898	5	62.44898
19.393939	64.897959	5	64.897959
19.393939	67.346939	5	67.346939
19.393939	69.795918	5	69.795918
19.393939	72.244898	5	72.244898
19.393939	74.693878	5	74.693878
19.393939	77.142857	5	77.142857
19.393939	79.591837	5	79.591837
19.393939	82.040816	5	82.040816
19.393939	84.489796	5	84.489796
19.393939	86.938776	5	86.938776
19.393939	89.387755	5	89.387755
19.393939	91.836735	5	91.836735
19.393939	94.285714	5	94.285714
19.393939	96.734694	5	96.734694
19.393939	99.183673	5	99.183673
19.393939	101.632653	5	101.632653
19.393939	104.081633	5	104.081633
19.393939	106.530612	5	106.530612
19.393939	108.979592	5	108.979592
19.393939	111.428571	5	111.428571
19.393939	113.877551	5	113.877551
19.393939	116.326531	5	116.326531
19.393939	118.77551	5	118.77551
19.393939	121.22449	5	121.22449
19.393939	123.673469	5	123.673469
19.393939	126.122449	5	126.122449
19.393939	128.571429	5	128.571429
19.393939	131.020408	5	131.020408
19.393939	133.469388	5	133.469388
19.393939	135.918367	5	135.918367
19.393939	138.367347	5	138.367347
19.393939	140.816327	5	140.816327
19.393939	143.265306	5	143.265306
19.393939	145.714286	5	145.714286
19.393939	148.163265	5	148.163265
19.393939	150.612245	5	150.612245
19.393939	153.061224	5	153.061224
19.393939	155.510204	5	155.510204
19.393939	157.959184	5	157.959184
19.393939	160.408163	5	160.408163
19.393939	162.857143	5	162.857143
19.393939	165.306122	5	165.306122
19.393939	167.755102	5	167.755102
19.393939	170.204082	5	170.204082
19.393939	172.653061	5	172.653061
19.393939	175.102041	5	175.102041
19.393939	177.55102	5	177.55102
19.393939	180	5	180
20.606061	60	5	60
20.606061	62.44898	5	62.44898
20.606061	64.897959	5	64.897959
20.606061	67.346939	5	67.346939
20.606061	69.795918	5	69.795918
20.606061	72.244898	5	72.244898
20.606061	74.693878	5	74.693878
20.606061	77.142857	5	77.142857
20.606061	79.591837	5	79.591837
20.606061	82.040816	5	82.040816
20.606061	84.489796	5	84.489796
20.606061	86.938776	5	86.938776
20.606061	89.387755	5	89.387755
20.606061	91.836735	5	91.836735
20.606061	94.285714	5	94.285714
20.606061	96.734694	5	96.734694
20.606061	99.183673	5	99.183673
20.606061	101.632653	5	101.632653
20.606061	104.081633	5	104.081633
20.606061	106.530612	5	106.530612
20.606061	108.979592	5	108.979592
20.606061	111.428571	5	111.428571
20.606061	113.877551	5	113.877551
20.606061	116.326531	5	116.326531
20.606061	118.77551	5	118.77551
20.606061	121.22449	5	121.22449
20.606061	123.673469	5	123.673469
20.606061	126.122449	5	126.122449
20.606061	128.571429	5	128.571429
20.606061	131.020408	5	131.020408
20.606061	133.469388	5	133.469388
20.606061	135.918367	5	135.918367
20.606061	138.367347	5	138.367347
20.606061	140.816327	5	140.816327
20.606061	143.265306	5	143.265306
20.606061	145.714286	5	145.714286
20.606061	148.163265	5	148.163265
20.606061	150.612245	5	150.612245
20.606061	153.061224	5	153.061224
20.606061	155.510204	5	155.510204
20.606061	157.959184	5	157.959184
20.606061	160.408163	5	160.408163
20.606061	162.857143	5	162.857143
20.606061	165.306122	5	165.306122
20.606061	167.755102	5	167.755102
20.606061	170.204082	5	170.204082
20.606061	172.653061	5	172.653061
20.606061	175.102041	5	175.102041
20.606061	177.55102	5	177.55102
20.606061	180	5	180
21.818182	60	5	60
21.818182	62.44898	5	62.44898
21.818182	64.897959	5	64.897959
21.818182	67.346939	6.093949	67.346939
21.818182	69.795918	5	69.795918
21.818182	72.244898	5	72.244898
21.818182	74.693878	5	74.693878
21.818182	77.142857	5	77.142857
21.818182	79.591837	5	79.591837
21.818182	82.040816	5	82.040816
21.818182	84.489796	5	84.489796
21.818182	86.938776	5	86.938776
21.818182	89.387755	5	89.387755
21.818182	91.836735	5	91.836735
21.818182	94.285714	5	94.285714
21.818182	96.734694	5	96.734694
21.818182	99.183673	5	99.183673
21.818182	101.632653	5	101.632653
21.818182	104.081633	5	104.081633
21.818182	106.530612	5	106.530612
21.818182	108.979592	5	108.979592
21.818182	111.428571	5	111.428571
21.818182	113.877551	5	113.877551
21.818182	116.326531	5	116.326531
21.818182	118.77551	5	118.77551
21.818182	121.22449	5	121.22449
21.818182	123.673469	5	123.673469
21.818182	126.122449	5	126.122449
21.818182	128.571429	5	128.571429
21.818182	131.020408	5	131.020408
21.818182	133.469388	5	133.469388
21.818182	135.918367	5	135.918367
21.818182	138.367347	5	138.367347
21.818182	140.816327	5	140.816327
21.818182	143.265306	5	143.265306
21.818182	145.714286	5	145.714286
21.818182	148.163265	5	148.163265
21.818182	150.612245	5	150.612245
21.818182	153.061224	5	153.061224
21.818182	155.510204	5	155.510204
21.818182	157.959184	5	157.959184
21.818182	160.408163	5	160.408163
21.818182	162.857143	5	162.857143
21.818182	165.306122	5	165.306122
21.818182	167.755102	5	167.755102
21.818182	170.204082	5	170.204082
21.818182	172.653061	5	172.653061
21.818182	175.102041	5	175.102041
21.818182	177.55102	5	177.55102
21.818182	180	5	180
23.030303	60	5	60
23.030303	62.44898	5	62.44898
23.030303	64.897959	5	64.897959
23.030303	67.346939	5	67.346939
23.030303	69.795918	5	69.795918
23.030303	72.244898	5	72.244898
23.030303	74.693878	5	74.693878
23.030303	77.142857	5	77.142857
23.030303	79.591837	5	79.591837
23.030303	82.040816	5	82.040816
23.030303	84.489796	5	84.489796
23.030303	86.938776	5	86.938776
23.030303	89.387755	5	89.387755
23.030303	91.836735	5	91.836735
23.030303	94.285714	5	94.285714
23.030303	96.734694	5	96.734694
23.030303	99.183673	5	99.183673
23.030303	101.632653	5	101.632653
23.030303	104.081633	5	104.081633
23.030303	106.530612	5	106.530612
23.030303	108.979592	5	108.979592
23.030303	111.428571	5	111.428571
23.030303	113.877551	5	113.877551
23.030303	116.326531	5	116.326531
23.030303	118.77551	5	118.77551
23.030303	121.22449	5	121.22449
23.030303	123.673469	5	123.673469
23.030303	126.122449	5	126.122449
23.030303	128.571429	5	128.571429
23.030303	131.020408	5	131.020408
23.030303	133.469388	5.727973	133.469388
23.030303	135.918367	5	135.918367
23.030303	138.367347	5	138.367347
23.030303	140.816327	5	140.816327
23.030303	143.265306	5	143.265306
23.030303	145.714286	5	145.714286
23.030303	148.163265	5	148.163265
23.030303	150.612245	5	150.612245
23.030303	153.061224	5	153.061224
23.030303	155.510204	5	155.510204
23.030303	157.959184	5	157.959184
23.030303	160.408163	5.493929	160.408163
23.030303	162.857143	5	162.857143
23.030303	165.306122	5	165.306122
23.030303	167.755102	5	167.755102
23.030303	170.204082	5	170.204082
23.030303	172.653061	5	172.653061
23.030303	175.102041	7.758531	175.102041
23.030303	177.55102	5	177.55102
23.030303	180	5	180
24.242424	60	5	60
24.242424	62.44898	5	62.44898
24.242424	64.897959	5	64.897959
24.242424	67.346939	5	67.346939
24.242424	69.795918	5	69.795918
24.242424	72.244898	5	72.244898
24.242424	74.693878	5	74.693878
24.242424	77.142857	5	77.142857
24.242424	79.591837	5	79.591837
24.242424	82.040816	5	82.040816
24.242424	84.489796	5	84.489796
24.242424	86.938776	5	86.938776
24.242424	89.387755	5	89.387755
24.242424	91.836735	5	91.836735
24.242424	94.285714	5	94.285714
24.242424	96.734694	5	96.734694
24.242424	99.183673	5	99.183673
24.242424	101.632653	5	101.632653
24.242424	104.081633	5	104.081633
24.242424	106.530612	5	106.530612
24.242424	108.979592	5	108.979592
24.242424	111.428571	5	111.428571
24.242424	113.877551	5	113.877551
24.242424	116.326531	5	116.326531
24.242424	118.77551	5	118.77551
24.242424	121.22449	5	121.22449
24.242424	123.673469	5	123.673469
24.242424	126.122449	5	126.122449
24.242424	128.571429	5	128.571429
24.242424	131.020408	5	131.020408
24.242424	133.469388	5.979736	133.469388
24.242424	135.918367	5	135.918367
24.242424	138.367347	5.607618	138.367347
24.242424	140.816327	5	140.816327
24.242424	143.265306	5	143.265306
24.242424	145.714286	5	145.714286
24.242424	148.163265	5	148.163265
24.242424	150.612245	5	150.612245
24.242424	153.061224	5	153.061224
24.242424	155.510204	5	155.510204
24.242424	157.959184	5	157.959184
24.242424	160.408163	5	160.408163
24.242424	162.857143	5	162.857143
24.242424	165.306122	5	165.306122
24.242424	167.755102	5	167.755102
24.242424	170.204082	5	170.204082
24.242424	172.653061	5	172.653061
24.242424	175.102041	5	175.102041
24.242424	177.55102	5	177.55102
24.242424	180	5	180
25.454545	60	5	60
25.454545	62.44898	5	62.44898
25.454545	64.897959	5	64.897959
25.454545	67.346939	5	67.346939
25.454545	69.795918	5	69.795918
25.454545	72.244898	5	72.244898
25.454545	74.693878	5	74.693878
25.454545	77.142857	5	77.142857
25.454545	79.591837	5	79.591837
25.454545	82.040816	5	82.040816
25.454545	84.489796	5	84.489796
25.454545	86.938776	5	86.938776
25.454545	89.387755	5	89.387755
25.454545	91.836735	5	91.836735
25.454545	94.285714	5	94.285714
25.454545	96.734694	5	96.734694
25.454545	99.183673	5	99.183673
25.454545	101.632653	5	101.632653
25.454545	104.081633	5	104.081633
25.454545	106.530612	5	106.530612
25.454545	108.979592	5	108.979592
25.454545	111.428571	5	111.428571
25.454545	113.877551	5	113.877551
25.454545	116.326531	5	116.326531
25.454545	118.77551	5	118.77551
25.454545	121.22449	5	121.22449
25.454545	123.673469	5	123.673469
25.454545	126.122449	5	126.122449
25.454545	128.571429	5	128.571429
25.454545	131.020408	5	131.020408
25.454545	133.469388	5	133.469388
25.454545	135.918367	5	135.918367
25.454545	138.367347	5	138.367347
25.454545	140.816327	5	140.816327
25.454545	143.265306	5	143.265306
25.454545	145.714286	5	145.714286
25.454545	148.163265	5	148.163265
25.454545	150.612245	5	150.612245
25.454545	153.061224	5	153.061224
25.454545	155.510204	5	155.510204
25.454545	157.959184	5	157.959184
25.454545	160.408163	5	160.408163
25.454545	162.857143	5	162.857143
25.454545	165.306122	5	165.306122
25.454545	167.755102	5	167.755102
25.454545	170.204082	5	170.204082
25.454545	172.653061	5.435598	172.653061
25.454545	175.102041	5	175.102041
25.454545	177.55102	5	177.55102
25.454545	180	5	180
26.666667	60	5	60
26.666667	62.44898	5	62.44898
26.666667	64.897959	5	64.897959
26.666667	67.346939	5	67.346939
26.666667	69.795918	5	69.795918
26.666667	72.244898	5	72.244898
26.666667	74.693878	5	74.693878
26.666667	77.142857	5	77.142857
26.666667	79.591837	5	79.591837
26.666667	82.040816	5	82.040816
26.666667	84.489796	5	84.489796
26.666667	86.938776	5	86.938776
26.666667	89.387755	5	89.387755
26.666667	91.836735	5	91.836735
26.666667	94.285714	5	94.285714
26.666667	96.734694	5	96.734694
26.666667	99.183673	5	99.183673
26.666667	101.632653	5	101.632653
26.666667	104.081633	5	104.081633
26.666667	106.530612	5	106.530612
26.666667	108.979592	5	108.979592
26.666667	111.428571	5	111.428571
26.666667	113.877551	5	113.877551
26.666667	116.326531	5	116.326531
26.666667	118.77551	5	118.77551
26.666667	121.22449	5	121.22449
26.666667	123.673469	5	123.673469
26.666667	126.122449	5	126.122449
26.666667	128.571429	5	128.571429
26.666667	131.020408	5	131.020408
26.666667	133.469388	5	133.469388
26.666667	135.918367	5	135.918367
26.666667	138.367347	5.460357	138.367347
26.666667	140.816327	5	140.816327
26.666667	143.265306	5	143.265306
26.666667	145.714286	5	145.714286
26.666667	148.163265	5	148.163265
26.666667	150.612245	5	150.612245
26.666667	153.061224	5	153.061224
26.666667	155.510204	5	155.510204
26.666667	157.959184	5	157.959184
26.666667	160.408163	5	160.408163
26.666667	162.857143	5	162.857143
26.666667	165.306122	5	165.306122
26.666667	167.755102	5	167.755102
26.666667	170.204082	5	170.204082
26.666667	172.653061	5	172.653061
26.666667	175.102041	5	175.102041
26.666667	177.55102	5	177.55102
26.666667	180	5	180
27.878788	60	5	60
27.878788	62.44898	5	62.44898
27.878788	64.897959	5	64.897959
27.878788	67.346939	5	67.346939
27.878788	69.795918	5	69.795918
27.878788	72.244898	5	72.244898
27.878788	74.693878	5	74.693878
27.878788	77.142857	5	77.142857
27.878788	79.591837	5	79.591837
27.878788	82.040816	5	82.040816
27.878788	84.489796	5	84.489796
27.878788	86.938776	5	86.938776
27.878788	89.387755	5	89.387755
27.878788	91.836735	5	91.836735
27.878788	94.285714	5	94.285714
27.878788	96.734694	5	96.734694
27.878788	99.183673	5	99.183673
27.878788	101.632653	5	101.632653
27.878788	104.081633	5.979923	104.081633
27.878788	106.530612	5	106.530612
27.878788	108.979592	5	108.979592
27.878788	111.428571	5	111.428571
27.878788	113.877551	5	113.877551
27.878788	116.326531	5	116.326531
27.878788	118.77551	5	118.77551
27.878788	121.22449	5	121.22449
27.878788	123.673469	5	123.673469
27.878788	126.122449	5	126.122449
27.878788	128.571429	5	128.571429
27.878788	131.020408	5	131.020408
27.878788	133.469388	5	133.469388
27.878788	135.918367	6.50958	135.918367
27.878788	138.367347	5	138.367347
27.878788	140.816327	5	140.816327
27.878788	143.265306	5	143.265306
27.878788	145.714286	5	145.714286
27.878788	148.163265	5	148.163265
27.878788	150.612245	5	150.612245
27.878788	153.061224	5	153.061224
27.878788	155.510204	5	155.510204
27.878788	157.959184	5	157.959184
27.878788	160.408163	6.490295	160.408163
27.878788	162.857143	5	162.857143
27.878788	165.306122	5	165.306122
27.878788	167.755102	5.788372	167.755102
27.878788	170.204082	5	170.204082
27.878788	172.653061	5	172.653061
27.878788	175.102041	5	175.102041
27.878788	177.55102	5	177.55102
27.878788	180	5	180
29.090909	60	5	60
29.090909	62.44898	5	62.44898
29.090909	64.897959	5	64.897959
29.090909	67.346939	5	67.346939
29.090909	69.795918	5	69.795918
29.090909	72.244898	5	72.244898
29.090909	74.693878	5	74.693878
29.090909	77.142857	5	77.142857
29.090909	79.591837	5	79.591837
29.090909	82.040816	5	82.040816
29.090909	84.489796	5	84.489796
29.090909	86.938776	5	86.938776
29.090909	89.387755	5	89.387755
29.090909	91.836735	5	91.836735
29.090909	94.285714	5	94.285714
29.090909	96.734694	5	96.734694
29.090909	99.183673	5	99.183673
29.090909	101.632653	5	101.632653
29.090909	104.081633	5	104.081633
29.090909	106.530612	5.916342	106.530612
29.090909	108.979592	5	108.979592
29.090909	111.428571	5	111.428571
29.090909	113.877551	5	113.877551
29.090909	116.326531	5	116.326531
29.090909	118.77551	5	118.77551
29.090909	121.22449	5	121.22449
29.090909	123.673469	5	123.673469
29.090909	126.122449	5	126.122449
29.090909	128.571429	5	128.571429
29.090909	131.020408	5	131.020408
29.090909	133.469388	5	133.469388
29.090909	135.918367	5	135.918367
29.090909	138.367347	5	138.367347
29.090909	140.816327	5	140.816327
29.090909	143.265306	5	143.265306
29.090909	145.714286	5	145.714286
29.090909	148.163265	5	148.163265
29.090909	150.612245	5	150.612245
29.090909	153.061224	5	153.061224
29.090909	155.510204	5	155.510204
29.090909	157.959184	5	157.959184
29.090909	160.408163	5.316724	160.408163
29.090909	162.857143	5	162.857143
29.090909	165.306122	5	165.306122
29.090909	167.755102	5	167.755102
29.090909	170.204082	5	170.204082
29.090909	172.653061	5	172.653061
29.090909	175.102041	5	175.102041
29.090909	177.55102	5	177.55102
29.090909	180	5	180
30.30303	60	5	60
30.30303	62.44898	5	62.44898
30.30303	64.897959	5	64.897959
30.30303	67.346939	5	67.346939
30.30303	69.795918	5	69.795918
30.30303	72.244898	5	72.244898
30.30303	74.693878	5	74.693878
30.30303	77.142857	5	77.142857
30.30303	79.591837	5	79.591837
30.30303	82.040816	5	82.040816
30.30303	84.489796	5	84.489796
30.30303	86.938776	5	86.938776
30.30303	89.387755	5	89.387755
30.30303	91.836735	5	91.836735
30.30303	94.285714	5	94.285714
30.30303	96.734694	5	96.734694
30.30303	99.183673	5	99.183673
30.30303	101.632653	5	101.632653
30.30303	104.081633	5	104.081633
30.30303	106.530612	5	106.530612
30.30303	108.979592	5	108.979592
30.30303	111.428571	5	111.428571
30.30303	113.877551	5	113.877551
30.30303	116.326531	5	116.326531
30.30303	118.77551	5	118.77551
30.30303	121.22449	5.158402	121.22449
30.30303	123.673469	5	123.673469
30.30303	126.122449	5	126.122449
30.30303	128.571429	5	128.571429
30.30303	131.020408	5	131.020408
30.30303	133.469388	5	133.469388
30.30303	135.918367	5	135.918367
30.30303	138.367347	5	138.367347
30.30303	140.816327	5	140.816327
30.30303	143.265306	5	143.265306
30.30303	145.714286	5	145.714286
30.30303	148.163265	5	148.163265
30.30303	150.612245	5	150.612245
30.30303	153.061224	5	153.061224
30.30303	155.510204	5	155.510204
30.30303	157.959184	5	157.959184
30.30303	160.408163	5	160.408163
30.30303	162.857143	5	162.857143
30.30303	165.306122	5	165.306122
30.30303	167.755102	5	167.755102
30.30303	170.204082	5	170.204082
30.30303	172.653061	5	172.653061
30.30303	175.102041	5	175.102041
30.30303	177.55102	5	177.55102
30.30303	180	5	180
31.515152	60	5	60
31.515152	62.44898	5	62.44898
31.515152	64.897959	5	64.897959
31.515152	67.346939	5	67.346939
31.515152	69.795918	5	69.795918
31.515152	72.244898	5	72.244898
31.515152	74.693878	5	74.693878
31.515152	77.142857	5	77.142857
31.515152	79.591837	5	79.591837
31.515152	82.040816	5	82.040816
31.515152	84.489796	5	84.489796
31.515152	86.938776	5	86.938776
31.515152	89.387755	5.161116	89.387755
31.515152	91.836735	5	91.836735
31.515152	94.285714	5	94.285714
31.515152	96.734694	5	96.734694
31.515152	99.183673	5	99.183673
31.515152	101.632653	5	101.632653
31.515152	104.081633	5	104.081633
31.515152	106.530612	5	106.530612
31.515152	108.979592	5	108.979592
31.515152	111.428571	5	111.428571
31.515152	113.877551	5	113.877551
31.515152	116.326531	5	116.326531
31.515152	118.77551	5	118.77551
31.515152	121.22449	5	121.22449
31.515152	123.673469	5	123.673469
31.515152	126.122449	5	126.122449
31.515152	128.571429	5	128.571429
31.515152	131.020408	5	131.020408
31.515152	133.469388	5	133.469388
31.515152	135.918367	5	135.918367
31.515152	138.367347	5	138.367347
31.515152	140.816327	5	140.816327
31.515152	143.265306	5	143.265306
31.515152	145.714286	5	145.714286
31.515152	148.163265	5	148.163265
31.515152	150.612245	5	150.612245
31.515152	153.061224	5	153.061224
31.515152	155.510204	5	155.510204
31.515152	157.959184	5	157.959184
31.515152	160.408163	5	160.408163
31.515152	162.857143	5	162.857143
31.515152	165.306122	5	165.306122
31.515152	167.755102	5	167.755102
31.515152	170.204082	5	170.204082
31.515152	172.653061	5	172.653061
31.515152	175.102041	5	175.102041
31.515152	177.55102	5	177.55102
31.515152	180	5	180
32.727273	60	5	60
32.727273	62.44898	5	62.44898
32.727273	64.897959	5	64.897959
32.727273	67.346939	5	67.346939
32.727273	69.795918	5	69.795918
32.727273	72.244898	5	72.244898
32.727273	74.693878	5	74.693878
32.727273	77.142857	5	77.142857
32.727273	79.591837	5	79.591837
32.727273	82.040816	5	82.040816
32.727273	84.489796	5	84.489796
32.727273	86.938776	5	86.938776
32.727273	89.387755	5	89.387755
32.727273	91.836735	5	91.836735
32.727273	94.285714	5	94.285714
32.727273	96.734694	5	96.734694
32.727273	99.183673	5	99.183673
32.727273	101.632653	5	101.632653
32.727273	104.081633	5	104.081633
32.727273	106.530612	5	106.530612
32.727273	108.979592	5	108.979592
32.727273	111.428571	5	111.428571
32.727273	113.877551	5	113.877551
32.727273	116.326531	5	116.326531
32.727273	118.77551	5	118.77551
32.727273	121.22449	5	121.22449
32.727273	123.673469	5	123.673469
32.727273	126.122449	5	126.122449
32.727273	128.571429	5	128.571429
32.727273	131.020408	5	131.020408
32.727273	133.469388	5	133.469388
32.727273	135.918367	5	135.918367
32.727273	138.367347	5	138.367347
32.727273	140.816327	5	140.816327
32.727273	143.265306	5	143.265306
32.727273	145.714286	5	145.714286
32.727273	148.163265	5	148.163265
32.727273	150.612245	5	150.612245
32.727273	153.061224	5	153.061224
32.727273	155.510204	5	155.510204
32.727273	157.959184	5	157.959184
32.727273	160.408163	5	160.408163
32.727273	162.857143	5	162.857143
32.727273	165.306122	5	165.306122
32.727273	167.755102	5	167.755102
32.727273	170.204082	5.022356	170.204082
32.727273	172.653061	5	172.653061
32.727273	175.102041	5	175.102041
32.727273	177.55102	5	177.55102
32.727273	180	5	180
33.939394	60	5	60
33.939394	62.44898	5	62.44898
33.939394	64.897959	5	64.897959
33.939394	67.346939	5	67.346939
33.939394	69.795918	5	69.795918
33.939394	72.244898	5	72.244898
33.939394	74.693878	5	74.693878
33.939394	77.142857	5	77.142857
33.939394	79.591837	5	79.591837
33.939394	82.040816	5	82.040816
33.939394	84.489796	5	84.489796
33.939394	86.938776	5	86.938776
33.939394	89.387755	5.287936	89.387755
33.939394	91.836735	5	91.836735
33.939394	94.285714	5	94.285714
33.939394	96.734694	5.259223	96.734694
33.939394	99.183673	5	99.183673
33.939394	101.632653	5	101.632653
33.939394	104.081633	5	104.081633
33.939394	106.530612	5	106.530612
33.939394	108.979592	5	108.979592
33.939394	111.428571	5	111.428571
33.939394	113.877551	5	113.877551
33.939394	116.326531	5	116.326531
33.939394	118.77551	5	118.77551
33.939394	121.22449	5	121.22449
33.939394	123.673469	5	123.673469
33.939394	126.122449	5	126.122449
33.939394	128.571429	5	128.571429
33.939394	131.020408	5	131.020408
33.939394	133.469388	5	133.469388
33.939394	135.918367	5	135.918367
33.939394	138.367347	5	138.367347
33.939394	140.816327	5.795683	140.816327
33.939394	143.265306	5	143.265306
33.939394	145.714286	5	145.714286
33.939394	148.163265	5	148.163265
33.939394	150.612245	5	150.612245
33.939394	153.061224	5	153.061224
33.939394	155.510204	5	155.510204
33.939394	157.959184	5	157.959184
33.939394	160.408163	5	160.408163
33.939394	162.857143	5	162.857143
33.939394	165.306122	5	165.306122
33.939394	167.755102	5	167.755102
33.939394	170.204082	5	170.204082
33.939394	172.653061	5	172.653061
33.939394	175.102041	5	175.102041
33.939394	177.55102	5	177.55102
33.939394	180	5	180
35.151515	60	5	60
35.151515	62.44898	5	62.44898
35.151515	64.897959	5	64.897959
35.151515	67.346939	5	67.346939
35.151515	69.795918	5	69.795918
35.151515	72.244898	5	72.244898
35.151515	74.693878	5	74.693878
35.151515	77.142857	5	77.142857
35.151515	79.591837	5	79.591837
35.151515	82.040816	5	82.040816
35.151515	84.489796	5	84.489796
35.151515	86.938776	5	86.938776
35.151515	89.387755	5	89.387755
35.151515	91.836735	5	91.836735
35.151515	94.285714	5	94.285714
35.151515	96.734694	5	96.734694
35.151515	99.183673	5.152844	99.183673
35.151515	101.632653	5	101.632653
35.151515	104.081633	5	104.081633
35.151515	106.530612	5	106.530612
35.151515	108.979592	5	108.979592
35.151515	111.428571	5	111.428571
35.151515	113.877551	5	113.877551
35.151515	116.326531	5	116.326531
35.151515	118.77551	5	118.77551
35.151515	121.22449	5	121.22449
35.151515	123.673469	5	123.673469
35.151515	126.122449	5	126.122449
35.151515	128.571429	5	128.571429
35.151515	131.020408	5	131.020408
35.151515	133.469388	5	133.469388
35.151515	135.918367	5	135.918367
35.151515	138.367347	5	138.367347
35.151515	140.816327	5	140.816327
35.151515	143.265306	5.894558	143.265306
35.151515	145.714286	5	145.714286
35.151515	148.163265	5	148.163265
35.151515	150.612245	5	150.612245
35.151515	153.061224	5	153.061224
35.151515	155.510204	5	155.510204
35.151515	157.959184	5	157.959184
35.151515	160.408163	5	160.408163
35.151515	162.857143	5	162.857143
35.151515	165.306122	5	165.306122
35.151515	167.755102	5	167.755102
35.151515	170.204082	5	170.204082
35.151515	172.653061	5	172.653061
35.151515	175.102041	5	175.102041
35.151515	177.55102	5	177.55102
35.151515	180	5	180
36.363636	60	5	60
36.363636	62.44898	5	62.44898
36.363636	64.897959	5	64.897959
36.363636	67.346939	5	67.346939
36.363636	69.795918	5	69.795918
36.363636	72.244898	5	72.244898
36.363636	74.693878	5	74.693878
36.363636	77.142857	5	77.142857
36.363636	79.591837	5	79.591837
36.363636	82.040816	5	82.040816
36.363636	84.489796	5	84.489796
36.363636	86.938776	5	86.938776
36.363636	89.387755	5	89.387755
36.363636	91.836735	5	91.836735
36.363636	94.285714	5	94.285714
36.363636	96.734694	5	96.734694
36.363636	99.183673	5	99.183673
36.363636	101.632653	5	101.632653
36.363636	104.081633	5	104.081633
36.363636	106.530612	5	106.530612
36.363636	108.979592	5	108.979592
36.363636	111.428571	5	111.428571
36.363636	113.877551	5	113.877551
36.363636	116.326531	5	116.326531
36.363636	118.77551	5	118.77551
36.363636	121.22449	5	121.22449
36.363636	123.673469	5	123.673469
36.363636	126.122449	5	126.122449
36.363636	128.571429	5	128.571429
36.363636	131.020408	5	131.020408
36.363636	133.469388	5	133.469388
36.363636	135.918367	5	135.918367
36.363636	138.367347	5	138.367347
36.363636	140.816327	5	140.816327
36.363636	143.265306	5	143.265306
36.363636	145.714286	5	145.714286
36.363636	148.163265	5	148.163265
36.363636	150.612245	5	150.612245
36.363636	153.061224	5	153.061224
36.363636	155.510204	5	155.510204
36.363636	157.959184	5	157.959184
36.363636	160.408163	5	160.408163
36.363636	162.857143	5	162.857143
36.363636	165.306122	5	165.306122
36.363636	167.755102	5	167.755102
36.363636	170.204082	5	170.204082
36.363636	172.653061	5	172.653061
36.363636	175.102041	5	175.102041
36.363636	177.55102	5	177.55102
36.363636	180	5	180
37.575758	60	5	60
37.575758	62.44898	5	62.44898
37.575758	64.897959	5	64.897959
37.575758	67.346939	5	67.346939
37.575758	69.795918	5	69.795918
37.575758	72.244898	5	72.244898
37.575758	74.693878	5	74.693878
37.575758	77.142857	5	77.142857
37.575758	79.591837	5	79.591837
37.575758	82.040816	5	82.040816
37.575758	84.489796	5	84.489796
37.575758	86.938776	5	86.938776
37.575758	89.387755	5	89.387755
37.575758	91.836735	5	91.836735
37.575758	94.285714	5	94.285714
37.575758	96.734694	5	96.734694
37.575758	99.183673	5	99.183673
37.575758	101.632653	5	101.632653
37.575758	104.081633	5	104.081633
37.575758	106.530612	5	106.530612
37.575758	108.979592	5	108.979592
37.575758	111.428571	5	111.428571
37.575758	113.877551	5	113.877551
37.575758	116.326531	5	116.326531
37.575758	118.77551	5	118.77551
37.575758	121.22449	5	121.22449
37.575758	123.673469	5	123.673469
37.575758	126.122449	5	126.122449
37.575758	128.571429	5	128.571429
37.575758	131.020408	5	131.020408
37.575758	133.469388	5	133.469388
37.575758	135.918367	5	135.918367
37.575758	138.367347	5	138.367347
37.575758	140.816327	5	140.816327
37.575758	143.265306	5	143.265306
37.575758	145.714286	5	145.714286
37.575758	148.163265	5	148.163265
37.575758	150.612245	5	150.612245
37.575758	153.061224	6.905705	153.061224
37.575758	155.510204	5	155.510204
37.575758	157.959184	5	157.959184
37.575758	160.408163	5	160.408163
37.575758	162.857143	5	162.857143
37.575758	165.306122	5	165.306122
37.575758	167.755102	5	167.755102
37.575758	170.204082	5	170.204082
37.575758	172.653061	5	172.653061
37.575758	175.102041	5	175.102041
37.575758	177.55102	5	177.55102
37.575758	180	5	180
38.787879	60	5	60
38.787879	62.44898	5	62.44898
38.787879	64.897959	5	64.897959
38.787879	67.346939	5	67.346939
38.787879	69.795918	5	69.795918
38.787879	72.244898	5	72.244898
38.787879	74.693878	5	74.693878
38.787879	77.142857	5	77.142857
38.787879	79.591837	5	79.591837
38.787879	82.040816	5	82.040816
38.787879	84.489796	5	84.489796
38.787879	86.938776	5	86.938776
38.787879	89.387755	5	89.387755
38.787879	91.836735	5	91.836735
38.787879	94.285714	5	94.285714
38.787879	96.734694	5	96.734694
38.787879	99.183673	5	99.183673
38.787879	101.632653	5	101.632653
38.787879	104.081633	5	104.081633
38.787879	106.530612	5	106.530612
38.787879	108.979592	5	108.979592
38.787879	111.428571	5	111.428571
38.787879	113.877551	5	113.877551
38.787879	116.326531	5	116.326531
38.787879	118.77551	5	118.77551
38.787879	121.22449	5	121.22449
38.787879	123.673469	5	123.673469
38.787879	126.122449	5	126.122449
38.787879	128.571429	5	128.571429
38.787879	131.020408	5	131.020408
38.787879	133.469388	5	133.469388
38.787879	135.918367	5	135.918367
38.787879	138.367347	5	138.367347
38.787879	140.816327	5	140.816327
38.787879	143.265306	5	143.265306
38.787879	145.714286	5	145.714286
38.787879	148.163265	5	148.163265
38.787879	150.612245	5	150.612245
38.787879	153.061224	5	153.061224
38.787879	155.510204	5	155.510204
38.787879	157.959184	5	157.959184
38.787879	160.408163	5	160.408163
38.787879	162.857143	5	162.857143
38.787879	165.306122	5	165.306122
38.787879	167.755102	5	167.755102
38.787879	170.204082	5	170.204082
38.787879	172.653061	5	172.653061
38.787879	175.102041	5	175.102041
38.787879	177.55102	5	177.55102
38.787879	180	5	180
40	60	5	60
40	62.44898	5	62.44898
40	64.897959	5	64.897959
40	67.346939	5	67.346939
40	69.795918	5	69.795918
40	72.244898	5	72.244898
40	74.693878	5	74.693878
40	77.142857	5	77.142857
40	79.591837	5	79.591837
40	82.040816	5	82.040816
40	84.489796	5	84.489796
40	86.938776	5	86.938776
40	89.387755	5	89.387755
40	91.836735	5	91.836735
40	94.285714	5	94.285714
40	96.734694	5	96.734694
40	99.183673	5	99.183673
40	101.632653	5	101.632653
40	104.081633	5	104.081633
40	106.530612	5	106.530612
40	108.979592	5	108.979592
40	111.428571	5	111.428571
40	113.877551	5	113.877551
40	116.326531	5	116.326531
40	118.77551	5	118.77551
40	121.22449	5	121.22449
40	123.673469	5	123.673469
40	126.122449	5	126.122449
40	128.571429	5.447112	128.571429
40	131.020408	5	131.020408
40	133.469388	5	133.469388
40	135.918367	5	135.918367
40	138.367347	5	138.367347
40	140.816327	5	140.816327
40	143.265306	5	143.265306
40	145.714286	5	145.714286
40	148.163265	5	148.163265
40	150.612245	5	150.612245
40	153.061224	5	153.061224
40	155.510204	5	155.510204
40	157.959184	5	157.959184
40	160.408163	5	160.408163
40	162.857143	5	162.857143
40	165.306122	5	165.306122
40	167.755102	5	167.755102
40	170.204082	5	170.204082
40	172.653061	5	172.653061
40	175.102041	5	175.102041
40	177.55102	5	177.55102
40	180	5	180
41.212121	60	5	60
41.212121	62.44898	5	62.44898
41.212121	64.897959	5	64.897959
41.212121	67.346939	5	67.346939
41.212121	69.795918	5	69.795918
41.212121	72.244898	5	72.244898
41.212121	74.693878	5	74.693878
41.212121	77.142857	5	77.142857
41.212121	79.591837	5	79.591837
41.212121	82.040816	5	82.040816
41.212121	84.489796	5	84.489796
41.212121	86.938776	5	86.938776
41.212121	89.387755	5	89.387755
41.212121	91.836735	5	91.836735
41.212121	94.285714	5	94.285714
41.212121	96.734694	5	96.734694
41.212121	99.183673	5	99.183673
41.212121	101.632653	5	101.632653
41.212121	104.081633	5	104.081633
41.212121	106.530612	5	106.530612
41.212121	108.979592	5	108.979592
41.212121	111.428571	5	111.428571
41.212121	113.877551	5	113.877551
41.212121	116.326531	5	116.326531
41.212121	118.77551	5	118.77551
41.212121	121.22449	5	121.22449
41.212121	123.673469	5	123.673469
41.212121	126.122449	5	126.122449
41.212121	128.571429	5	128.571429
41.212121	131.020408	5	131.020408
41.212121	133.469388	5	133.469388
41.212121	135.918367	5	135.918367
41.212121	138.367347	5	138.367347
41.212121	140.816327	5	140.816327
41.212121	143.265306	5	143.265306
41.212121	145.714286	5	145.714286
41.212121	148.163265	5	148.163265
41.212121	150.612245	5	150.612245
41.212121	153.061224	5	153.061224
41.212121	155.510204	5	155.510204
41.212121	157.959184	5	157.959184
41.212121	160.408163	5.426243	160.408163
41.212121	162.857143	5	162.857143
41.212121	165.306122	5.216196	165.306122
41.212121	167.755102	5	167.755102
41.212121	170.204082	5	170.204082
41.212121	172.653061	5	172.653061
41.212121	175.102041	5	175.102041
41.212121	177.55102	5	177.55102
41.212121	180	5	180
42.424242	60	5	60
42.424242	62.44898	5	62.44898
42.424242	64.897959	5	64.897959
42.424242	67.346939	5	67.346939
42.424242	69.795918	5	69.795918
42.424242	72.244898	5	72.244898
42.424242	74.693878	5	74.693878
42.424242	77.142857	5	77.142857
42.424242	79.591837	5	79.591837
42.424242	82.040816	5	82.040816
42.424242	84.489796	5	84.489796
42.424242	86.938776	5	86.938776
42.424242	89.387755	5	89.387755
42.424242	91.836735	5	91.836735
42.424242	94.285714	5	94.285714
42.424242	96.734694	5	96.734694
42.424242	99.183673	5	99.183673
42.424242	101.632653	5	101.632653
42.424242	104.081633	5	104.081633
42.424242	106.530612	5	106.530612
42.424242	108.979592	5	108.979592
42.424242	111.428571	5	111.428571
42.424242	113.877551	5	113.877551
42.424242	116.326531	5	116.326531
42.424242	118.77551	5	118.77551
42.424242	121.22449	6.124032	121.22449
42.424242	123.673469	5	123.673469
42.424242	126.122449	5	126.122449
42.424242	128.571429	5	128.571429
42.424242	131.020408	5	131.020408
42.424242	133.469388	5	133.469388
42.424242	135.918367	5	135.918367
42.424242	138.367347	5	138.367347
42.424242	140.816327	5	140.816327
42.424242	143.265306	5	143.265306
42.424242	145.714286	5	145.714286
42.424242	148.163265	5	148.163265
42.424242	150.612245	5	150.612245
42.424242	153.061224	5	153.061224
42.424242	155.510204	5	155.510204
42.424242	157.959184	5	157.959184
42.424242	160.408163	5	160.408163
42.424242	162.857143	5	162.857143
42.424242	165.306122	5	165.306122
42.424242	167.755102	5	167.755102
42.424242	170.204082	5	170.204082
42.424242	172.653061	5	172.653061
42.424242	175.102041	5	175.102041
42.424242	177.55102	5.019142	177.55102
42.424242	180	5	180
43.636364	60	5	60
43.636364	62.44898	5	62.44898
43.636364	64.897959	5	64.897959
43.636364	67.346939	5	67.346939
43.636364	69.795918	5	69.795918
43.636364	72.244898	5	72.244898
43.636364	74.693878	5	74.693878
43.636364	77.142857	5	77.142857
43.636364	79.591837	5	79.591837
43.636364	82.040816	5	82.040816
43.636364	84.489796	5	84.489796
43.636364	86.938776	5	86.938776
43.636364	89.387755	5	89.387755
43.636364	91.836735	5	91.836735
43.636364	94.285714	5	94.285714
43.636364	96.734694	5	96.734694
43.636364	99.183673	5	99.183673
43.636364	101.632653	5	101.632653
43.636364	104.081633	5	104.081633
43.636364	106.530612	5	106.530612
43.636364	108.979592	5	108.979592
43.636364	111.428571	5	111.428571
43.636364	113.877551	5	113.877551
43.636364	116.326531	5	116.326531
43.636364	118.77551	5	118.77551
43.636364	121.22449	5	121.22449
43.636364	123.673469	5	123.673469
43.636364	126.122449	5	126.122449
43.636364	128.571429	5	128.571429
43.636364	131.020408	5	131.020408
43.636364	133.469388	5.358418	133.469388
43.636364	135.918367	5	135.918367
43.636364	138.367347	5	138.367347
43.636364	140.816327	5	140.816327
43.636364	143.265306	5	143.265306
43.636364	145.714286	5	145.714286
43.636364	148.163265	5	148.163265
43.636364	150.612245	5	150.612245
43.636364	153.061224	5	153.061224
43.636364	155.510204	5	155.510204
43.636364	157.959184	5	157.959184
43.636364	160.408163	5	160.408163
43.636364	162.857143	5	162.857143
43.636364	165.306122	5	165.306122
43.636364	167.755102	5	167.755102
43.636364	170.204082	5	170.204082
43.636364	172.653061	5	172.653061
43.636364	175.102041	5	175.102041
43.636364	177.55102	5	177.55102
43.636364	180	5	180
44.848485	60	5	60
44.848485	62.44898	5	62.44898
44.848485	64.897959	5	64.897959
44.848485	67.346939	5	67.346939
44.848485	69.795918	5	69.795918
44.848485	72.244898	5	72.244898
44.848485	74.693878	5	74.693878
44.848485	77.142857	5	77.142857
44.848485	79.591837	5	79.591837
44.848485	82.040816	5	82.040816
44.848485	84.489796	5	84.489796
44.848485	86.938776	5	86.938776
44.848485	89.387755	5	89.387755
44.848485	91.836735	5	91.836735
44.848485	94.285714	5	94.285714
44.848485	96.734694	5	96.734694
44.848485	99.183673	5.103715	99.183673
44.848485	101.632653	5	101.632653
44.848485	104.081633	5	104.081633
44.848485	106.530612	5	106.530612
44.848485	108.979592	5	108.979592
44.848485	111.428571	5	111.428571
44.848485	113.877551	5	113.877551
44.848485	116.326531	5	116.326531
44.848485	118.77551	5	118.77551
44.848485	121.22449	5	121.22449
44.848485	123.673469	5	123.673469
44.848485	126.122449	5	126.122449
44.848485	128.571429	5	128.571429
44.848485	131.020408	5	131.020408
44.848485	133.469388	5	133.469388
44.848485	135.918367	5	135.918367
44.848485	138.367347	5	138.367347
44.848485	140.816327	5	140.816327
44.848485	143.265306	5	143.265306
44.848485	145.714286	5	145.714286
44.848485	148.163265	5	148.163265
44.848485	150.612245	5	150.612245
44.848485	153.061224	5	153.061224
44.848485	155.510204	5	155.510204
44.848485	157.959184	5	157.959184
44.848485	160.408163	5	160.408163
44.848485	162.857143	5	162.857143
44.848485	165.306122	5	165.306122
44.848485	167.755102	5	167.755102
44.848485	170.204082	5	170.204082
44.848485	172.653061	5	172.653061
44.848485	175.102041	5	175.102041
44.848485	177.55102	5.872262	177.55102
44.848485	180	5	180
46.060606	60	5	60
46.060606	62.44898	5	62.44898
46.060606	64.897959	5	64.897959
46.060606	67.346939	5	67.346939
46.060606	69.795918	5	69.795918
46.060606	72.244898	5	72.244898
46.060606	74.693878	5	74.693878
46.060606	77.142857	5	77.142857
46.060606	79.591837	5	79.591837
46.060606	82.040816	5	82.040816
46.060606	84.489796	5	84.489796
46.060606	86.938776	5	86.938776
46.060606	89.387755	5	89.387755
46.060606	91.836735	5	91.836735
46.060606	94.285714	5	94.285714
46.060606	96.734694	5	96.734694
46.060606	99.183673	5	99.183673
46.060606	101.632653	5	101.632653
46.060606	104.081633	5	104.081633
46.060606	106.530612	5	106.530612
46.060606	108.979592	5	108.979592
46.060606	111.428571	5	111.428571
46.060606	113.877551	5	113.877551
46.060606	116.326531	5	116.326531
46.060606	118.77551	5	118.77551
46.060606	121.22449	5	121.22449
46.060606	123.673469	5	123.673469
46.060606	126.122449	5	126.122449
46.060606	128.571429	5	128.571429
46.060606	131.020408	5	131.020408
46.060606	133.469388	5	133.469388
46.060606	135.918367	5	135.918367
46.060606	138.367347	5	138.367347
46.060606	140.816327	5	140.816327
46.060606	143.265306	5	143.265306
46.060606	145.714286	5	145.714286
46.060606	148.163265	5	148.163265
46.060606	150.612245	5	150.612245
46.060606	153.061224	5	153.061224
46.060606	155.510204	5	155.510204
46.060606	157.959184	5	157.959184
46.060606	160.408163	5	160.408163
46.060606	162.857143	5	162.857143
46.060606	165.306122	5	165.306122
46.060606	167.755102	5	167.755102
46.060606	170.204082	5	170.204082
46.060606	172.653061	5	172.653061
46.060606	175.102041	5	175.102041
46.060606	177.55102	5	177.55102
46.060606	180	5	180
47.272727	60	5	60
47.272727	62.44898	5	62.44898
47.272727	64.897959	5	64.897959
47.272727	67.346939	5	67.346939
47.272727	69.795918	5	69.795918
47.272727	72.244898	5	72.244898
47.272727	74.693878	5	74.693878
47.272727	77.142857	5	77.142857
47.272727	79.591837	5	79.591837
47.272727	82.040816	5	82.040816
47.272727	84.489796	5	84.489796
47.272727	86.938776	5	86.938776
47.272727	89.387755	5	89.387755
47.272727	91.836735	5	91.836735
47.272727	94.285714	5	94.285714
47.272727	96.734694	5	96.734694
47.272727	99.183673	5	99.183673
47.272727	101.632653	5	101.632653
47.272727	104.081633	5	104.081633
47.272727	106.530612	5	106.530612
47.272727	108.979592	5	108.979592
47.272727	111.428571	5	111.428571
47.272727	113.877551	5	113.877551
47.272727	116.326531	5	116.326531
47.272727	118.77551	5	118.77551
47.272727	121.22449	5	121.22449
47.272727	123.673469	5	123.673469
47.272727	126.122449	5	126.122449
47.272727	128.571429	5	128.571429
47.272727	131.020408	5	131.020408
47.272727	133.469388	7.763488	133.469388
47.272727	135.918367	5	135.918367
47.272727	138.367347	5	138.367347
47.272727	140.816327	5	140.816327
47.272727	143.265306	5	143.265306
47.272727	145.714286	5	145.714286
47.272727	148.163265	7.137354	148.163265
47.272727	150.612245	5	150.612245
47.272727	153.061224	5	153.061224
47.272727	155.510204	5	155.510204
47.272727	157.959184	5	157.959184
47.272727	160.408163	5	160.408163
47.272727	162.857143	5	162.857143
47.272727	165.306122	5	165.306122
47.272727	167.755102	5	167.755102
47.272727	170.204082	5	170.204082
47.272727	172.653061	5	172.653061
47.272727	175.102041	5	175.102041
47.272727	177.55102	5	177.55102
[truncated: 3,001 more rows]
