# Supplementary material for: An improved Newman fast division algorithm based on multi-factor correlation for dynamic traffic sub-region control
Source: PLoS One. 2026 Mar 12;21(3):e0343245. doi: 10.1371/journal.pone.0343245 (PMC12981514; doi:10.1371/journal.pone.0343245)
Supplement: S1 Code — This compressed archive contains the complete MATLAB scripts used to implement the improved Newman fast partitioning algorithm. (ZIP) [file pone.0343245.s004.zip › S4_Code/data/traffic_volume_grid.csv]

0	1.2121	2.4242	3.6364	4.8485	6.0606	7.2727	8.4848	9.697	10.909	12.121	13.333	14.545	15.758	16.97	18.182	19.394	20.606	21.818	23.03	24.242	25.455	26.667	27.879	29.091	30.303	31.515	32.727	33.939	35.152	36.364	37.576	38.788	40	41.212	42.424	43.636	44.848	46.061	47.273	48.485	49.697	50.909	52.121	53.333	54.545	55.758	56.97	58.182	59.394
0	1.2121	2.4242	3.6364	4.8485	6.0606	7.2727	8.4848	9.697	10.909	12.121	13.333	14.545	15.758	16.97	18.182	19.394	20.606	21.818	23.03	24.242	25.455	26.667	27.879	29.091	30.303	31.515	32.727	33.939	35.152	36.364	37.576	38.788	40	41.212	42.424	43.636	44.848	46.061	47.273	48.485	49.697	50.909	52.121	53.333	54.545	55.758	56.97	58.182	59.394
0	1.2121	2.4242	3.6364	4.8485	6.0606	7.2727	8.4848	9.697	10.909	12.121	13.333	14.545	15.758	16.97	18.182	19.394	20.606	21.818	23.03	24.242	25.455	26.667	27.879	29.091	30.303	31.515	32.727	33.939	35.152	36.364	37.576	38.788	40	41.212	42.424	43.636	44.848	46.061	47.273	48.485	49.697	50.909	52.121	53.333	54.545	55.758	56.97	58.182	59.394
0	1.2121	2.4242	3.6364	4.8485	6.0606	7.2727	8.4848	9.697	10.909	12.121	13.333	14.545	15.758	16.97	18.182	19.394	20.606	21.818	23.03	24.242	25.455	26.667	27.879	29.091	30.303	31.515	32.727	33.939	35.152	36.364	37.576	38.788	40	41.212	42.424	43.636	44.848	46.061	47.273	48.485	49.697	50.909	52.121	53.333	54.545	55.758	56.97	58.182	59.394
0	1.2121	2.4242	3.6364	4.8485	6.0606	7.2727	8.4848	9.697	10.909	12.121	13.333	14.545	15.758	16.97	18.182	19.394	20.606	21.818	23.03	24.242	25.455	26.667	27.879	29.091	30.303	31.515	32.727	33.939	35.152	36.364	37.576	38.788	40	41.212	42.424	43.636	44.848	46.061	47.273	48.485	49.697	50.909	52.121	53.333	54.545	55.758	56.97	58.182	59.394
0	1.2121	2.4242	3.6364	4.8485	6.0606	7.2727	8.4848	9.697	10.909	12.121	13.333	14.545	15.758	16.97	18.182	19.394	20.606	21.818	23.03	24.242	25.455	26.667	27.879	29.091	30.303	31.515	32.727	33.939	35.152	36.364	37.576	38.788	40	41.212	42.424	43.636	44.848	46.061	47.273	48.485	49.697	50.909	52.121	53.333	54.545	55.758	56.97	58.182	59.394
0	1.2121	2.4242	3.6364	4.8485	6.0606	7.2727	8.4848	9.697	10.909	12.121	13.333	14.545	15.758	16.97	18.182	19.394	20.606	21.818	23.03	24.242	25.455	26.667	27.879	29.091	30.303	31.515	32.727	33.939	35.152	36.364	37.576	38.788	40	41.212	42.424	43.636	44.848	46.061	47.273	48.485	49.697	50.909	52.121	53.333	54.545	55.758	56.97	58.182	59.394
0	1.2121	2.4242	3.6364	4.8485	6.0606	7.2727	8.4848	9.697	10.909	12.121	13.333	14.545	15.758	16.97	18.182	19.394	20.606	21.818	23.03	24.242	25.455	26.667	27.879	29.091	30.303	31.515	32.727	33.939	35.152	36.364	37.576	38.788	40	41.212	42.424	43.636	44.848	46.061	47.273	48.485	49.697	50.909	52.121	53.333	54.545	55.758	56.97	58.182	59.394
0	1.2121	2.4242	3.6364	4.8485	6.0606	7.2727	8.4848	9.697	10.909	12.121	13.333	14.545	15.758	16.97	18.182	19.394	20.606	21.818	23.03	24.242	25.455	26.667	27.879	29.091	30.303	31.515	32.727	33.939	35.152	36.364	37.576	38.788	40	41.212	42.424	43.636	44.848	46.061	47.273	48.485	49.697	50.909	52.121	53.333	54.545	55.758	56.97	58.182	59.394
0	1.2121	2.4242	3.6364	4.8485	6.0606	7.2727	8.4848	9.697	10.909	12.121	13.333	14.545	15.758	16.97	18.182	19.394	20.606	21.818	23.03	24.242	25.455	26.667	27.879	29.091	30.303	31.515	32.727	33.939	35.152	36.364	37.576	38.788	40	41.212	42.424	43.636	44.848	46.061	47.273	48.485	49.697	50.909	52.121	53.333	54.545	55.758	56.97	58.182	59.394
0	1.2121	2.4242	3.6364	4.8485	6.0606	7.2727	8.4848	9.697	10.909	12.121	13.333	14.545	15.758	16.97	18.182	19.394	20.606	21.818	23.03	24.242	25.455	26.667	27.879	29.091	30.303	31.515	32.727	33.939	35.152	36.364	37.576	38.788	40	41.212	42.424	43.636	44.848	46.061	47.273	48.485	49.697	50.909	52.121	53.333	54.545	55.758	56.97	58.182	59.394
0	1.2121	2.4242	3.6364	4.8485	6.0606	7.2727	8.4848	9.697	10.909	12.121	13.333	14.545	15.758	16.97	18.182	19.394	20.606	21.818	23.03	24.242	25.455	26.667	27.879	29.091	30.303	31.515	32.727	33.939	35.152	36.364	37.576	38.788	40	41.212	42.424	43.636	44.848	46.061	47.273	48.485	49.697	50.909	52.121	53.333	54.545	55.758	56.97	58.182	59.394
0	1.2121	2.4242	3.6364	4.8485	6.0606	7.2727	8.4848	9.697	10.909	12.121	13.333	14.545	15.758	16.97	18.182	19.394	20.606	21.818	23.03	24.242	25.455	26.667	27.879	29.091	30.303	31.515	32.727	33.939	35.152	36.364	37.576	38.788	40	41.212	42.424	43.636	44.848	46.061	47.273	48.485	49.697	50.909	52.121	53.333	54.545	55.758	56.97	58.182	59.394
0	1.2121	2.4242	3.6364	4.8485	6.0606	7.2727	8.4848	9.697	10.909	12.121	13.333	14.545	15.758	16.97	18.182	19.394	20.606	21.818	23.03	24.242	25.455	26.667	27.879	29.091	30.303	31.515	32.727	33.939	35.152	36.364	37.576	38.788	40	41.212	42.424	43.636	44.848	46.061	47.273	48.485	49.697	50.909	52.121	53.333	54.545	55.758	56.97	58.182	59.394
0	1.2121	2.4242	3.6364	4.8485	6.0606	7.2727	8.4848	9.697	10.909	12.121	13.333	14.545	15.758	16.97	18.182	19.394	20.606	21.818	23.03	24.242	25.455	26.667	27.879	29.091	30.303	31.515	32.727	33.939	35.152	36.364	37.576	38.788	40	41.212	42.424	43.636	44.848	46.061	47.273	48.485	49.697	50.909	52.121	53.333	54.545	55.758	56.97	58.182	59.394
0	1.2121	2.4242	3.6364	4.8485	6.0606	7.2727	8.4848	9.697	10.909	12.121	13.333	14.545	15.758	16.97	18.182	19.394	20.606	21.818	23.03	24.242	25.455	26.667	27.879	29.091	30.303	31.515	32.727	33.939	35.152	36.364	37.576	38.788	40	41.212	42.424	43.636	44.848	46.061	47.273	48.485	49.697	50.909	52.121	53.333	54.545	55.758	56.97	58.182	59.394
0	1.2121	2.4242	3.6364	4.8485	6.0606	7.2727	8.4848	9.697	10.909	12.121	13.333	14.545	15.758	16.97	18.182	19.394	20.606	21.818	23.03	24.242	25.455	26.667	27.879	29.091	30.303	31.515	32.727	33.939	35.152	36.364	37.576	38.788	40	41.212	42.424	43.636	44.848	46.061	47.273	48.485	49.697	50.909	52.121	53.333	54.545	55.758	56.97	58.182	59.394
0	1.2121	2.4242	3.6364	4.8485	6.0606	7.2727	8.4848	9.697	10.909	12.121	13.333	14.545	15.758	16.97	18.182	19.394	20.606	21.818	23.03	24.242	25.455	26.667	27.879	29.091	30.303	31.515	32.727	33.939	35.152	36.364	37.576	38.788	40	41.212	42.424	43.636	44.848	46.061	47.273	48.485	49.697	50.909	52.121	53.333	54.545	55.758	56.97	58.182	59.394
0	1.2121	2.4242	3.6364	4.8485	6.0606	7.2727	8.4848	9.697	10.909	12.121	13.333	14.545	15.758	16.97	18.182	19.394	20.606	21.818	23.03	24.242	25.455	26.667	27.879	29.091	30.303	31.515	32.727	33.939	35.152	36.364	37.576	38.788	40	41.212	42.424	43.636	44.848	46.061	47.273	48.485	49.697	50.909	52.121	53.333	54.545	55.758	56.97	58.182	59.394
0	1.2121	2.4242	3.6364	4.8485	6.0606	7.2727	8.4848	9.697	10.909	12.121	13.333	14.545	15.758	16.97	18.182	19.394	20.606	21.818	23.03	24.242	25.455	26.667	27.879	29.091	30.303	31.515	32.727	33.939	35.152	36.364	37.576	38.788	40	41.212	42.424	43.636	44.848	46.061	47.273	48.485	49.697	50.909	52.121	53.333	54.545	55.758	56.97	58.182	59.394
0	1.2121	2.4242	3.6364	4.8485	6.0606	7.2727	8.4848	9.697	10.909	12.121	13.333	14.545	15.758	16.97	18.182	19.394	20.606	21.818	23.03	24.242	25.455	26.667	27.879	29.091	30.303	31.515	32.727	33.939	35.152	36.364	37.576	38.788	40	41.212	42.424	43.636	44.848	46.061	47.273	48.485	49.697	50.909	52.121	53.333	54.545	55.758	56.97	58.182	59.394
0	1.2121	2.4242	3.6364	4.8485	6.0606	7.2727	8.4848	9.697	10.909	12.121	13.333	14.545	15.758	16.97	18.182	19.394	20.606	21.818	23.03	24.242	25.455	26.667	27.879	29.091	30.303	31.515	32.727	33.939	35.152	36.364	37.576	38.788	40	41.212	42.424	43.636	44.848	46.061	47.273	48.485	49.697	50.909	52.121	53.333	54.545	55.758	56.97	58.182	59.394
0	1.2121	2.4242	3.6364	4.8485	6.0606	7.2727	8.4848	9.697	10.909	12.121	13.333	14.545	15.758	16.97	18.182	19.394	20.606	21.818	23.03	24.242	25.455	26.667	27.879	29.091	30.303	31.515	32.727	33.939	35.152	36.364	37.576	38.788	40	41.212	42.424	43.636	44.848	46.061	47.273	48.485	49.697	50.909	52.121	53.333	54.545	55.758	56.97	58.182	59.394
0	1.2121	2.4242	3.6364	4.8485	6.0606	7.2727	8.4848	9.697	10.909	12.121	13.333	14.545	15.758	16.97	18.182	19.394	20.606	21.818	23.03	24.242	25.455	26.667	27.879	29.091	30.303	31.515	32.727	33.939	35.152	36.364	37.576	38.788	40	41.212	42.424	43.636	44.848	46.061	47.273	48.485	49.697	50.909	52.121	53.333	54.545	55.758	56.97	58.182	59.394
0	1.2121	2.4242	3.6364	4.8485	6.0606	7.2727	8.4848	9.697	10.909	12.121	13.333	14.545	15.758	16.97	18.182	19.394	20.606	21.818	23.03	24.242	25.455	26.667	27.879	29.091	30.303	31.515	32.727	33.939	35.152	36.364	37.576	38.788	40	41.212	42.424	43.636	44.848	46.061	47.273	48.485	49.697	50.909	52.121	53.333	54.545	55.758	56.97	58.182	59.394
0	1.2121	2.4242	3.6364	4.8485	6.0606	7.2727	8.4848	9.697	10.909	12.121	13.333	14.545	15.758	16.97	18.182	19.394	20.606	21.818	23.03	24.242	25.455	26.667	27.879	29.091	30.303	31.515	32.727	33.939	35.152	36.364	37.576	38.788	40	41.212	42.424	43.636	44.848	46.061	47.273	48.485	49.697	50.909	52.121	53.333	54.545	55.758	56.97	58.182	59.394
0	1.2121	2.4242	3.6364	4.8485	6.0606	7.2727	8.4848	9.697	10.909	12.121	13.333	14.545	15.758	16.97	18.182	19.394	20.606	21.818	23.03	24.242	25.455	26.667	27.879	29.091	30.303	31.515	32.727	33.939	35.152	36.364	37.576	38.788	40	41.212	42.424	43.636	44.848	46.061	47.273	48.485	49.697	50.909	52.121	53.333	54.545	55.758	56.97	58.182	59.394
0	1.2121	2.4242	3.6364	4.8485	6.0606	7.2727	8.4848	9.697	10.909	12.121	13.333	14.545	15.758	16.97	18.182	19.394	20.606	21.818	23.03	24.242	25.455	26.667	27.879	29.091	30.303	31.515	32.727	33.939	35.152	36.364	37.576	38.788	40	41.212	42.424	43.636	44.848	46.061	47.273	48.485	49.697	50.909	52.121	53.333	54.545	55.758	56.97	58.182	59.394
0	1.2121	2.4242	3.6364	4.8485	6.0606	7.2727	8.4848	9.697	10.909	12.121	13.333	14.545	15.758	16.97	18.182	19.394	20.606	21.818	23.03	24.242	25.455	26.667	27.879	29.091	30.303	31.515	32.727	33.939	35.152	36.364	37.576	38.788	40	41.212	42.424	43.636	44.848	46.061	47.273	48.485	49.697	50.909	52.121	53.333	54.545	55.758	56.97	58.182	59.394
0	1.2121	2.4242	3.6364	4.8485	6.0606	7.2727	8.4848	9.697	10.909	12.121	13.333	14.545	15.758	16.97	18.182	19.394	20.606	21.818	23.03	24.242	25.455	26.667	27.879	29.091	30.303	31.515	32.727	33.939	35.152	36.364	37.576	38.788	40	41.212	42.424	43.636	44.848	46.061	47.273	48.485	49.697	50.909	52.121	53.333	54.545	55.758	56.97	58.182	59.394
0	1.2121	2.4242	3.6364	4.8485	6.0606	7.2727	8.4848	9.697	10.909	12.121	13.333	14.545	15.758	16.97	18.182	19.394	20.606	21.818	23.03	24.242	25.455	26.667	27.879	29.091	30.303	31.515	32.727	33.939	35.152	36.364	37.576	38.788	40	41.212	42.424	43.636	44.848	46.061	47.273	48.485	49.697	50.909	52.121	53.333	54.545	55.758	56.97	58.182	59.394
0	1.2121	2.4242	3.6364	4.8485	6.0606	7.2727	8.4848	9.697	10.909	12.121	13.333	14.545	15.758	16.97	18.182	19.394	20.606	21.818	23.03	24.242	25.455	26.667	27.879	29.091	30.303	31.515	32.727	33.939	35.152	36.364	37.576	38.788	40	41.212	42.424	43.636	44.848	46.061	47.273	48.485	49.697	50.909	52.121	53.333	54.545	55.758	56.97	58.182	59.394
0	1.2121	2.4242	3.6364	4.8485	6.0606	7.2727	8.4848	9.697	10.909	12.121	13.333	14.545	15.758	16.97	18.182	19.394	20.606	21.818	23.03	24.242	25.455	26.667	27.879	29.091	30.303	31.515	32.727	33.939	35.152	36.364	37.576	38.788	40	41.212	42.424	43.636	44.848	46.061	47.273	48.485	49.697	50.909	52.121	53.333	54.545	55.758	56.97	58.182	59.394
0	1.2121	2.4242	3.6364	4.8485	6.0606	7.2727	8.4848	9.697	10.909	12.121	13.333	14.545	15.758	16.97	18.182	19.394	20.606	21.818	23.03	24.242	25.455	26.667	27.879	29.091	30.303	31.515	32.727	33.939	35.152	36.364	37.576	38.788	40	41.212	42.424	43.636	44.848	46.061	47.273	48.485	49.697	50.909	52.121	53.333	54.545	55.758	56.97	58.182	59.394
0	1.2121	2.4242	3.6364	4.8485	6.0606	7.2727	8.4848	9.697	10.909	12.121	13.333	14.545	15.758	16.97	18.182	19.394	20.606	21.818	23.03	24.242	25.455	26.667	27.879	29.091	30.303	31.515	32.727	33.939	35.152	36.364	37.576	38.788	40	41.212	42.424	43.636	44.848	46.061	47.273	48.485	49.697	50.909	52.121	53.333	54.545	55.758	56.97	58.182	59.394
0	1.2121	2.4242	3.6364	4.8485	6.0606	7.2727	8.4848	9.697	10.909	12.121	13.333	14.545	15.758	16.97	18.182	19.394	20.606	21.818	23.03	24.242	25.455	26.667	27.879	29.091	30.303	31.515	32.727	33.939	35.152	36.364	37.576	38.788	40	41.212	42.424	43.636	44.848	46.061	47.273	48.485	49.697	50.909	52.121	53.333	54.545	55.758	56.97	58.182	59.394
0	1.2121	2.4242	3.6364	4.8485	6.0606	7.2727	8.4848	9.697	10.909	12.121	13.333	14.545	15.758	16.97	18.182	19.394	20.606	21.818	23.03	24.242	25.455	26.667	27.879	29.091	30.303	31.515	32.727	33.939	35.152	36.364	37.576	38.788	40	41.212	42.424	43.636	44.848	46.061	47.273	48.485	49.697	50.909	52.121	53.333	54.545	55.758	56.97	58.182	59.394
0	1.2121	2.4242	3.6364	4.8485	6.0606	7.2727	8.4848	9.697	10.909	12.121	13.333	14.545	15.758	16.97	18.182	19.394	20.606	21.818	23.03	24.242	25.455	26.667	27.879	29.091	30.303	31.515	32.727	33.939	35.152	36.364	37.576	38.788	40	41.212	42.424	43.636	44.848	46.061	47.273	48.485	49.697	50.909	52.121	53.333	54.545	55.758	56.97	58.182	59.394
0	1.2121	2.4242	3.6364	4.8485	6.0606	7.2727	8.4848	9.697	10.909	12.121	13.333	14.545	15.758	16.97	18.182	19.394	20.606	21.818	23.03	24.242	25.455	26.667	27.879	29.091	30.303	31.515	32.727	33.939	35.152	36.364	37.576	38.788	40	41.212	42.424	43.636	44.848	46.061	47.273	48.485	49.697	50.909	52.121	53.333	54.545	55.758	56.97	58.182	59.394
0	1.2121	2.4242	3.6364	4.8485	6.0606	7.2727	8.4848	9.697	10.909	12.121	13.333	14.545	15.758	16.97	18.182	19.394	20.606	21.818	23.03	24.242	25.455	26.667	27.879	29.091	30.303	31.515	32.727	33.939	35.152	36.364	37.576	38.788	40	41.212	42.424	43.636	44.848	46.061	47.273	48.485	49.697	50.909	52.121	53.333	54.545	55.758	56.97	58.182	59.394
0	1.2121	2.4242	3.6364	4.8485	6.0606	7.2727	8.4848	9.697	10.909	12.121	13.333	14.545	15.758	16.97	18.182	19.394	20.606	21.818	23.03	24.242	25.455	26.667	27.879	29.091	30.303	31.515	32.727	33.939	35.152	36.364	37.576	38.788	40	41.212	42.424	43.636	44.848	46.061	47.273	48.485	49.697	50.909	52.121	53.333	54.545	55.758	56.97	58.182	59.394
0	1.2121	2.4242	3.6364	4.8485	6.0606	7.2727	8.4848	9.697	10.909	12.121	13.333	14.545	15.758	16.97	18.182	19.394	20.606	21.818	23.03	24.242	25.455	26.667	27.879	29.091	30.303	31.515	32.727	33.939	35.152	36.364	37.576	38.788	40	41.212	42.424	43.636	44.848	46.061	47.273	48.485	49.697	50.909	52.121	53.333	54.545	55.758	56.97	58.182	59.394
0	1.2121	2.4242	3.6364	4.8485	6.0606	7.2727	8.4848	9.697	10.909	12.121	13.333	14.545	15.758	16.97	18.182	19.394	20.606	21.818	23.03	24.242	25.455	26.667	27.879	29.091	30.303	31.515	32.727	33.939	35.152	36.364	37.576	38.788	40	41.212	42.424	43.636	44.848	46.061	47.273	48.485	49.697	50.909	52.121	53.333	54.545	55.758	56.97	58.182	59.394
0	1.2121	2.4242	3.6364	4.8485	6.0606	7.2727	8.4848	9.697	10.909	12.121	13.333	14.545	15.758	16.97	18.182	19.394	20.606	21.818	23.03	24.242	25.455	26.667	27.879	29.091	30.303	31.515	32.727	33.939	35.152	36.364	37.576	38.788	40	41.212	42.424	43.636	44.848	46.061	47.273	48.485	49.697	50.909	52.121	53.333	54.545	55.758	56.97	58.182	59.394
0	1.2121	2.4242	3.6364	4.8485	6.0606	7.2727	8.4848	9.697	10.909	12.121	13.333	14.545	15.758	16.97	18.182	19.394	20.606	21.818	23.03	24.242	25.455	26.667	27.879	29.091	30.303	31.515	32.727	33.939	35.152	36.364	37.576	38.788	40	41.212	42.424	43.636	44.848	46.061	47.273	48.485	49.697	50.909	52.121	53.333	54.545	55.758	56.97	58.182	59.394
0	1.2121	2.4242	3.6364	4.8485	6.0606	7.2727	8.4848	9.697	10.909	12.121	13.333	14.545	15.758	16.97	18.182	19.394	20.606	21.818	23.03	24.242	25.455	26.667	27.879	29.091	30.303	31.515	32.727	33.939	35.152	36.364	37.576	38.788	40	41.212	42.424	43.636	44.848	46.061	47.273	48.485	49.697	50.909	52.121	53.333	54.545	55.758	56.97	58.182	59.394
0	1.2121	2.4242	3.6364	4.8485	6.0606	7.2727	8.4848	9.697	10.909	12.121	13.333	14.545	15.758	16.97	18.182	19.394	20.606	21.818	23.03	24.242	25.455	26.667	27.879	29.091	30.303	31.515	32.727	33.939	35.152	36.364	37.576	38.788	40	41.212	42.424	43.636	44.848	46.061	47.273	48.485	49.697	50.909	52.121	53.333	54.545	55.758	56.97	58.182	59.394
0	1.2121	2.4242	3.6364	4.8485	6.0606	7.2727	8.4848	9.697	10.909	12.121	13.333	14.545	15.758	16.97	18.182	19.394	20.606	21.818	23.03	24.242	25.455	26.667	27.879	29.091	30.303	31.515	32.727	33.939	35.152	36.364	37.576	38.788	40	41.212	42.424	43.636	44.848	46.061	47.273	48.485	49.697	50.909	52.121	53.333	54.545	55.758	56.97	58.182	59.394
0	1.2121	2.4242	3.6364	4.8485	6.0606	7.2727	8.4848	9.697	10.909	12.121	13.333	14.545	15.758	16.97	18.182	19.394	20.606	21.818	23.03	24.242	25.455	26.667	27.879	29.091	30.303	31.515	32.727	33.939	35.152	36.364	37.576	38.788	40	41.212	42.424	43.636	44.848	46.061	47.273	48.485	49.697	50.909	52.121	53.333	54.545	55.758	56.97	58.182	59.394
0	1.2121	2.4242	3.6364	4.8485	6.0606	7.2727	8.4848	9.697	10.909	12.121	13.333	14.545	15.758	16.97	18.182	19.394	20.606	21.818	23.03	24.242	25.455	26.667	27.879	29.091	30.303	31.515	32.727	33.939	35.152	36.364	37.576	38.788	40	41.212	42.424	43.636	44.848	46.061	47.273	48.485	49.697	50.909	52.121	53.333	54.545	55.758	56.97	58.182	59.394
[truncated: 50 more columns]
