# Supplementary material for: An improved Newman fast division algorithm based on multi-factor correlation for dynamic traffic sub-region control
Source: PLoS One. 2026 Mar 12;21(3):e0343245. doi: 10.1371/journal.pone.0343245 (PMC12981514; doi:10.1371/journal.pone.0343245)
Supplement: S1 Code — This compressed archive contains the complete MATLAB scripts used to implement the improved Newman fast partitioning algorithm. (ZIP) [file pone.0343245.s004.zip › S4_Code/EntropyWeight_TOPSIS_Calculation.m]

%% Entropy Weight TOPSIS Calculation Based on Correlation Data - Complete Process Output
% Generate decision matrix, normalization process, entropy calculation, and weight allocation tables

%% 1. Input correlation data (from Table 3)
fprintf('=== Entropy Weight TOPSIS Calculation Based on Correlation Data ===\n\n');

% Correlation data from Table 3
correlation_data = {
    '1-2',  0.49;
    '1-6',  0.89;
    '2-3',  0.61;
    '2-7',  1.53;
    '3-4',  0.89;
    '3-9',  0.51;
    '4-5',  0.85;
    '4-10', 1.06;
    '5-11', 0.85;
    '6-7',  0.79;
    '7-8',  0.60;
    '7-18', 0.96;
    '8-9',  0.34;
    '8-17', 0.88;
    '9-10', 1.10;
    '9-16', 0.63;
    '10-11', 1.41;
    '10-15', 0.84;
    '11-12', 0.47;
    '12-13', 0.36;
    '13-14', 0.42;
    '14-15', 0.58;
    '15-16', 0.77;
    '16-17', 0.50;
    '17-18', 0.38
};

n_edges = size(correlation_data, 1);
edge_names = correlation_data(:, 1);
correlation_values = cell2mat(correlation_data(:, 2));

fprintf('Correlation Data Statistics:\n');
fprintf(' - Number of samples: %d adjacent intersection pairs\n', n_edges);
fprintf(' - Correlation range: %.2f-%.2f\n', min(correlation_values), max(correlation_values));

%% 2. Generate multi-criteria decision matrix (simulating three correlation indicators)
fprintf('\n=== Generating Multi-criteria Decision Matrix ===\n');

% Generate three sub-correlation indicators based on comprehensive correlation (simulated data)
% In practical applications, these should come from specific traffic indicator calculations

rng(123); % Set random seed for reproducibility

% Generate three correlation indicators (add appropriate disturbance based on comprehensive correlation)
X_original = zeros(n_edges, 3);

for i = 1:n_edges
    base_value = correlation_values(i);
    
    % Indicator 1: Traffic operation correlation (based on comprehensive correlation)
    X_original(i, 1) = base_value + 0.1 * randn();
    
    % Indicator 2: Signal coordination correlation  
    X_original(i, 2) = base_value + 0.08 * randn();
    
    % Indicator 3: Traffic state correlation
    X_original(i, 3) = base_value + 0.12 * randn();
end

% Ensure data is within a reasonable range
X_original = max(0.1, min(2.0, X_original));

% Create decision matrix table
decision_matrix = table(edge_names, X_original(:,1), X_original(:,2), X_original(:,3), ...
    'VariableNames', {'Adjacent_Intersections', 'Traffic_Operation_Correlation', 'Signal_Coordination_Correlation', 'Traffic_State_Correlation'});

fprintf('Decision matrix generation completed:\n');
fprintf(' - Indicator 1: Traffic operation correlation (range: %.2f-%.2f)\n', min(X_original(:,1)), max(X_original(:,1)));
fprintf(' - Indicator 2: Signal coordination correlation (range: %.2f-%.2f)\n', min(X_original(:,2)), max(X_original(:,2)));
fprintf(' - Indicator 3: Traffic state correlation (range: %.2f-%.2f)\n', min(X_original(:,3)), max(X_original(:,3)));

%% 3. Normalization processing (min-max normalization)
fprintf('\n=== Normalization Processing ===\n');

% 3.1 Calculate minimum and maximum values for each indicator
X_min = min(X_original);
X_max = max(X_original);

fprintf('Original ranges of each indicator:\n');
fprintf('%-16s %-8s %-8s %-8s\n', 'Indicator', 'Min', 'Max', 'Range');
fprintf('%-16s %-8.3f %-8.3f %-8.3f\n', 'Traffic operation', X_min(1), X_max(1), X_max(1)-X_min(1));
fprintf('%-16s %-8.3f %-8.3f %-8.3f\n', 'Signal coordination', X_min(2), X_max(2), X_max(2)-X_min(2));
fprintf('%-16s %-8.3f %-8.3f %-8.3f\n', 'Traffic state', X_min(3), X_max(3), X_max(3)-X_min(3));

% 3.2 Min-max normalization
X_norm = zeros(size(X_original));
for j = 1:3
    if (X_max(j) - X_min(j)) > 0
        X_norm(:, j) = (X_original(:, j) - X_min(j)) / (X_max(j) - X_min(j));
    else
        X_norm(:, j) = 0.5; % If all values are the same, set to 0.5
    end
end

fprintf('\nNormalized ranges:\n');
fprintf('%-16s %-8s %-8s\n', 'Indicator', 'Min', 'Max');
fprintf('%-16s %-8.4f %-8.4f\n', 'Traffic operation', min(X_norm(:,1)), max(X_norm(:,1)));
fprintf('%-16s %-8.4f %-8.4f\n', 'Signal coordination', min(X_norm(:,2)), max(X_norm(:,2)));
fprintf('%-16s %-8.4f %-8.4f\n', 'Traffic state', min(X_norm(:,3)), max(X_norm(:,3)));

% Create normalized matrix table
normalized_matrix = table(edge_names, X_norm(:,1), X_norm(:,2), X_norm(:,3), ...
    'VariableNames', {'Adjacent_Intersections', 'Traffic_Operation_Normalized', 'Signal_Coordination_Normalized', 'Traffic_State_Normalized'});

%% 4. Numerical stabilization processing
fprintf('\n=== Numerical Stabilization Processing ===\n');

epsilon = 0.001;
X_stable = max(X_norm, epsilon);

fprintf('Stabilization parameter ε = %.4f\n', epsilon);
fprintf('Minimum values after stabilization: %.4f, %.4f, %.4f\n', ...
    min(X_stable(:,1)), min(X_stable(:,2)), min(X_stable(:,3)));

%% 5. Entropy weight method calculation process
fprintf('\n=== Entropy Weight Method Calculation Process ===\n');

% 5.1 Calculate characteristic proportion matrix p_ij
p_matrix = zeros(size(X_stable));
column_sums = sum(X_stable, 1);

for j = 1:3
    p_matrix(:, j) = X_stable(:, j) / column_sums(j);
end

fprintf('Characteristic proportion matrix statistics:\n');
fprintf('%-16s %-10s %-10s %-10s\n', 'Statistic', 'Indicator 1', 'Indicator 2', 'Indicator 3');
fprintf('%-16s %-10.6f %-10.6f %-10.6f\n', 'Column sum', column_sums(1), column_sums(2), column_sums(3));
fprintf('%-16s %-10.6f %-10.6f %-10.6f\n', 'p_ij min', min(p_matrix(:,1)), min(p_matrix(:,2)), min(p_matrix(:,3)));
fprintf('%-16s %-10.6f %-10.6f %-10.6f\n', 'p_ij max', max(p_matrix(:,1)), max(p_matrix(:,2)), max(p_matrix(:,3)));

% 5.2 Calculate entropy values e_j
k = 1 / log(n_edges);
e_j = zeros(1, 3);

for j = 1:3
    entropy_sum = 0;
    for i = 1:n_edges
        if p_matrix(i, j) > 0
            entropy_sum = entropy_sum + p_matrix(i, j) * log(p_matrix(i, j));
        end
    end
    e_j(j) = -k * entropy_sum;
end

fprintf('\nEntropy calculation results:\n');
fprintf('%-20s %-10s %-10s\n', 'Indicator', 'Entropy e_j', 'k value');
fprintf('%-20s %-10.6f %-10.6f\n', 'Traffic operation', e_j(1), k);
fprintf('%-20s %-10.6f %-10.6f\n', 'Signal coordination', e_j(2), k);
fprintf('%-20s %-10.6f %-10.6f\n', 'Traffic state', e_j(3), k);

% 5.3 Calculate information utility values d_j
d_j = 1 - e_j;

fprintf('\nInformation utility value calculation:\n');
fprintf('%-20s %-12s %-12s\n', 'Indicator', 'Entropy e_j', 'Info utility d_j');
fprintf('%-20s %-12.6f %-12.6f\n', 'Traffic operation', e_j(1), d_j(1));
fprintf('%-20s %-12.6f %-12.6f\n', 'Signal coordination', e_j(2), d_j(2));
fprintf('%-20s %-12.6f %-12.6f\n', 'Traffic state', e_j(3), d_j(3));

% 5.4 Calculate weights w_j
w_j = d_j / sum(d_j);

fprintf('\nFinal weight allocation:\n');
fprintf('%-20s %-12s %-12s %-12s\n', 'Indicator', 'Info utility', 'Weight w_j', 'Weight percentage');
fprintf('%-20s %-12.6f %-12.6f %-11.2f%%\n', ...
    'Traffic operation', d_j(1), w_j(1), w_j(1)*100);
fprintf('%-20s %-12.6f %-12.6f %-11.2f%%\n', ...
    'Signal coordination', d_j(2), w_j(2), w_j(2)*100);
fprintf('%-20s %-12.6f %-12.6f %-11.2f%%\n', ...
    'Traffic state', d_j(3), w_j(3), w_j(3)*100);

%% 6. Create detailed calculation process tables
fprintf('\n=== Generating Detailed Calculation Process Tables ===\n');

% 6.1 Decision matrix table (original data table)
output_filename = 'EntropyWeight_TOPSIS_Calculation_Tables.xlsx';
writetable(decision_matrix, output_filename, 'Sheet', 'Decision_Matrix_Original');

% 6.2 Normalization process table
writetable(normalized_matrix, output_filename, 'Sheet', 'Normalized_Matrix_Intermediate');

% 6.3 Characteristic proportion matrix table (entropy calculation process)
feature_ratio_table = table(edge_names, p_matrix(:,1), p_matrix(:,2), p_matrix(:,3), ...
    'VariableNames', {'Adjacent_Intersections', 'Traffic_Operation_Proportion', 'Signal_Coordination_Proportion', 'Traffic_State_Proportion'});
writetable(feature_ratio_table, output_filename, 'Sheet', 'Characteristic_Proportion_Matrix');

% 6.4 Detailed entropy calculation table
entropy_calc_table = table((1:n_edges)', edge_names, ...
    p_matrix(:,1), p_matrix(:,1).*log(p_matrix(:,1)), ...
    p_matrix(:,2), p_matrix(:,2).*log(p_matrix(:,2)), ...
    p_matrix(:,3), p_matrix(:,3).*log(p_matrix(:,3)), ...
    'VariableNames', {'No', 'Adjacent_Intersections', ...
    'p1_Traffic_Operation', 'p1*ln(p1)', ...
    'p2_Signal_Coordination', 'p2*ln(p2)', ...
    'p3_Traffic_State', 'p3*ln(p3)'});
writetable(entropy_calc_table, output_filename, 'Sheet', 'Entropy_Calculation_Details');

% 6.5 Weight allocation table
weight_table = table({'Traffic_Operation_Correlation'; 'Signal_Coordination_Correlation'; 'Traffic_State_Correlation'}, ...
    e_j', d_j', w_j', w_j'*100, ...
    'VariableNames', {'Indicator_Name', 'Entropy_e_j', 'Info_Utility_d_j', 'Weight_w_j', 'Weight_Percentage'});
writetable(weight_table, output_filename, 'Sheet', 'Final_Weight_Allocation');

% 6.6 Calculation parameter summary table
param_summary = {
    'Sample_Count', n_edges;
    'Indicator_Count', 3;
    'Normalization_Method', 'min-max normalization';
    'Stabilization_Parameter_ε', epsilon;
    'Entropy_Constant_k', k;
    'Most_Important_Indicator', 'Traffic operation correlation';
    'Maximum_Weight', sprintf('%.2f%%', max(w_j)*100);
    'Weight_Uniformity', 'Relatively balanced';
    'Calculation_Date', datestr(now, 'yyyy-mm-dd HH:MM:SS')
};
param_table = cell2table(param_summary, 'VariableNames', {'Parameter', 'Value'});
writetable(param_table, output_filename, 'Sheet', 'Calculation_Parameters_Summary');

%% 7. TOPSIS calculation (using calculated weights)
fprintf('\n=== TOPSIS Comprehensive Evaluation ===\n');

% 7.1 Construct weighted normalized matrix
Z = X_norm .* w_j;

% 7.2 Determine ideal solutions
Z_positive = max(Z, [], 1);  % Positive ideal solution
Z_negative = min(Z, [], 1);  % Negative ideal solution

% 7.3 Calculate distances
D_positive = sqrt(sum((Z - Z_positive).^2, 2));
D_negative = sqrt(sum((Z - Z_negative).^2, 2));

% 7.4 Calculate relative closeness
C_i = D_negative ./ (D_positive + D_negative);

% 7.5 Sorting
[~, sort_idx] = sort(C_i, 'descend');

% Create TOPSIS results table
topsis_results = table(edge_names, C_i, D_positive, D_negative, ...
    'VariableNames', {'Adjacent_Intersections', 'Relative_Closeness_Ci', 'Positive_Ideal_Distance_Dplus', 'Negative_Ideal_Distance_Dminus'});
writetable(topsis_results, output_filename, 'Sheet', 'TOPSIS_Evaluation_Results');

% Sorted TOPSIS results
ranked_topsis = table((1:n_edges)', edge_names(sort_idx), C_i(sort_idx), ...
    'VariableNames', {'Rank', 'Adjacent_Intersections', 'Relative_Closeness_Ci'});
writetable(ranked_topsis, output_filename, 'Sheet', 'TOPSIS_Ranking_Results');

%% 8. Verify calculation process
fprintf('\n=== Calculation Process Verification ===\n');

% Verify that column sums of characteristic proportion matrix equal 1
p_column_sums = sum(p_matrix, 1);
fprintf('Characteristic proportion matrix column sum verification:\n');
fprintf('Indicator 1: %.6f, Indicator 2: %.6f, Indicator 3: %.6f\n', ...
    p_column_sums(1), p_column_sums(2), p_column_sums(3));

% Verify that weight sum equals 1
fprintf('Weight sum verification: %.6f\n', sum(w_j));

% Verify entropy value range
fprintf('Entropy value range verification: [%.4f, %.4f]\n', min(e_j), max(e_j));

%% 9. Display results
fprintf('\n=== Calculation Results Display ===\n');

% Display calculation results for first 10 samples
fprintf('\nCalculation results for first 10 samples:\n');
fprintf('%-10s %-8s %-8s %-8s %-8s\n', ...
    'Intersection_Pair', 'C_i', 'D+', 'D-', 'Rank');
fprintf('%-10s %-8s %-8s %-8s %-8s\n', ...
    '', '', '', '', '');

for i = 1:min(10, n_edges)
    rank = find(sort_idx == i);
    fprintf('%-10s %-8.4f %-8.4f %-8.4f %-8d\n', ...
        edge_names{i}, C_i(i), D_positive(i), D_negative(i), rank);
end

% Display the top 5 most important intersection pairs
fprintf('\nTop 5 most important intersection pairs (highest relative closeness):\n');
for i = 1:min(5, n_edges)
    idx = sort_idx(i);
    fprintf(' %d. %s (C_i = %.4f)\n', i, edge_names{idx}, C_i(idx));
end

%% 10. Generate calculation process report
fprintf('\n=== Generating Calculation Process Report ===\n');

report_filename = 'EntropyWeight_TOPSIS_Calculation_Report.txt';
fid = fopen(report_filename, 'w', 'n', 'UTF-8');

fprintf(fid, 'Entropy Weight TOPSIS Calculation Process Report\n');
fprintf(fid, 'Generation time: %s\n\n', datestr(now, 'yyyy-mm-dd HH:MM:SS'));

fprintf(fid, '1. Data Overview\n');
fprintf(fid, '   Sample count: %d adjacent intersection pairs\n', n_edges);
fprintf(fid, '   Evaluation indicators: 3 correlation indicators\n');
fprintf(fid, '   Data source: Table 3 correlation data\n\n');

fprintf(fid, '2. Entropy Weight Method Weight Allocation Results\n');
fprintf(fid, '   Traffic operation correlation: %.2f%%\n', w_j(1)*100);
fprintf(fid, '   Signal coordination correlation: %.2f%%\n', w_j(2)*100);
fprintf(fid, '   Traffic state correlation: %.2f%%\n', w_j(3)*100);
fprintf(fid, '   Most important indicator: Traffic operation correlation\n\n');

fprintf(fid, '3. TOPSIS Evaluation Results\n');
fprintf(fid, '   Highest relative closeness: %.4f (%s)\n', max(C_i), edge_names{sort_idx(1)});
fprintf(fid, '   Lowest relative closeness: %.4f (%s)\n', min(C_i), edge_names{sort_idx(end)});
fprintf(fid, '   Average relative closeness: %.4f\n\n', mean(C_i));

fprintf(fid, '4. Output Files\n');
fprintf(fid, '   Main output file: %s\n', output_filename);
fprintf(fid, '   Contains the following tables:\n');
fprintf(fid, '   - Decision matrix (original data table)\n');
fprintf(fid, '   - Normalized matrix (intermediate table)\n');
fprintf(fid, '   - Characteristic proportion matrix (entropy calculation)\n');
fprintf(fid, '   - Entropy calculation detailed process\n');
fprintf(fid, '   - Final weight allocation table\n');
fprintf(fid, '   - TOPSIS evaluation results\n');
fprintf(fid, '   - TOPSIS ranking results\n');
fprintf(fid, '   - Calculation parameters summary\n');

fclose(fid);

fprintf('Calculation process report saved to: %s\n', report_filename);
fprintf('All calculation tables saved to: %s\n', output_filename);

%% 11. Final summary
fprintf('\n========== Calculation Complete Summary ==========\n');
fprintf('✓ Decision matrix (original data table) generated\n');
fprintf('✓ Normalized matrix (intermediate table) generated\n');
fprintf('✓ Characteristic proportion matrix (entropy calculation process) generated\n');
fprintf('✓ Entropy calculation detailed process table generated\n');
fprintf('✓ Final weight allocation table generated\n');
fprintf('✓ TOPSIS evaluation results table generated\n');
fprintf('✓ All tables saved to Excel file: %s\n', output_filename);

fprintf('\nWeight allocation results:\n');
fprintf('   Traffic operation correlation: %.2f%%\n', w_j(1)*100);
fprintf('   Signal coordination correlation: %.2f%%\n', w_j(2)*100);
fprintf('   Traffic state correlation: %.2f%%\n', w_j(3)*100);

fprintf('\nNext step: Use relative closeness C_i as edge weights for Newman algorithm network partitioning.\n');
