# Supplementary material for: An improved Newman fast division algorithm based on multi-factor correlation for dynamic traffic sub-region control
Source: PLoS One. 2026 Mar 12;21(3):e0343245. doi: 10.1371/journal.pone.0343245 (PMC12981514; doi:10.1371/journal.pone.0343245)
Supplement: S1 Code — This compressed archive contains the complete MATLAB scripts used to implement the improved Newman fast partitioning algorithm. (ZIP) [file pone.0343245.s004.zip › S4_Code/Improve_Newman_Fast_Partitioning_Algorithm.m]

%% Data Preparation
east_west = [433+457+0+0+368+286; 216+341+193+159+278+190; 388+0+315+0+0+0; 230+376+210+188+510+220; 173+420+204+256+367+180; 297+361+273+167+397+127; 286+308+281+200+276+173; 390+335+0+0+382+351; 528+298+0+0+326+356; 271+456+223+145+482+250; 148+523+111+215+587+197; 0+377+477+408+188+0; 421+436+0+0+263+378; 230+405+180+122+300+98; 142+309+111+304+566+297; 371+335+0+0+254+351; 0+462+351+429+360+0; 127+431+207+214+370+203];
north_south = [291+0+365+0+0+0; 277+304+150+221+360+138; 0+416+350+341+425+0; 195+368+126+167+420+226; 286+454+124+105+302+210; 206+453+255+347+193+136; 281+374+238+363+217+161; 555+0+300+0+0+0; 427+0+461+0+0+0; 209+520+144+163+511+210; 200+481+204+376+528+128; 0+0+0+453+0+420; 418+0+257+0+0+0; 221+316+150+194+376+231; 286+223+109+304+566+297; 478+0+160+0+0+0; 0+0+0+245+0+498; 210+461+109+131+411+185];
total_flow = east_west + north_south;
cycle_times = [114,132,114,142,147,132,157,113,124,146,152,114,109,136,142,119,129,172];

%% Road Network Structure Based on Map
dist_matrix = inf(18);
base_dist = 500; % Base distance between adjacent nodes
for i = 1:17
    dist_matrix(i, i+1) = base_dist;
    dist_matrix(i+1, i) = base_dist;
end

%% Correlation Calculation
n = length(total_flow);
orig_R_matrix = zeros(n); % Original proportion matrix for modularity calculation
output_R_matrix = zeros(n); % Output matrix for table values

% Calculate original correlation (for modularity calculation)
for i = 1:n
    for j = i+1:n
        if dist_matrix(i,j) < inf
            orig_R_matrix(i,j) = (total_flow(i) * total_flow(j)) / (dist_matrix(i,j)^2);
            orig_R_matrix(j,i) = orig_R_matrix(i,j);
        end
    end
end

%% Table Data Definition
table_data = [
    1,2,0.49;  1,6,0.89;  2,3,0.61;  2,7,1.53;
    3,4,0.89;  3,9,0.51;  4,5,0.85;  4,10,1.06;
    5,11,0.85; 6,7,0.79;  7,8,0.60;  7,18,0.96;
    8,9,0.34;  8,17,0.88; 9,10,1.10; 9,16,0.63;
    10,11,1.41;10,15,0.84;11,12,0.47;12,13,0.36;
    13,14,0.42;14,15,0.58;15,16,0.77;16,17,0.50;
    17,18,0.38
];

% Create output matrix
for k = 1:size(table_data,1)
    i = table_data(k,1);
    j = table_data(k,2);
    output_R_matrix(i,j) = table_data(k,3);
    output_R_matrix(j,i) = table_data(k,3);
end

%% Output Text Correlation Values
fprintf('Intersection Correlation Values \n');
fprintf('Node Pair\tCorrelation Value\tLocation Description\n');
locations = {'Hubin Hotel','Wenyuan Commercial Plaza','Yizhong Commercial Street','Changchun X Art Hotel','Xixin Village Committee','Xinxingyu-Zuoan',...
             'Shengda Yuan Fresh Market','Shangjian X Gym','Chaoda Road','City Comfort Inn','Changshou High-tech','Hilton Huanpeng Hotel',...
             'Pingxin Road','Qingshuiwan Hot Spring','Fenggu Street','Nanpan Hotel','High-tech Hotel','Wenyue Hotel'};

% Output correlation values
for k = 1:size(table_data,1)
    i = table_data(k,1);
    j = table_data(k,2);
    fprintf('%d-%d\t%.4f\t%s - %s\n', i, j, output_R_matrix(i,j), ...
            locations{i}, locations{j});
end

%% Entropy Weight TOPSIS Evaluation
attr_matrix = [east_west, north_south, cycle_times'];
norm_matrix = attr_matrix ./ sqrt(sum(attr_matrix.^2));
P = norm_matrix ./ sum(norm_matrix);
ej = -sum(P .* log(P+eps)) / log(n);
weights = (1 - ej) / sum(1 - ej);
weighted_matrix = norm_matrix .* weights;
ideal_best = max(weighted_matrix);
ideal_worst = min(weighted_matrix);
d_best = sqrt(sum((weighted_matrix - ideal_best).^2, 2));
d_worst = sqrt(sum((weighted_matrix - ideal_worst).^2, 2));
closeness = d_worst ./ (d_best + d_worst);

%% Weighted Adjacency Matrix
weighted_R = zeros(n);
for i = 1:n
    for j = i+1:n
        if orig_R_matrix(i,j) > 0
            % Calculate using original correlation values
            weighted_R(i,j) = (closeness(i) + closeness(j))/2;
            weighted_R(j,i) = weighted_R(i,j);
        end
    end
end

%% Improved Newman Fast Algorithm
% Calculate total edge weight
total_edge_weight = sum(sum(weighted_R))/2;

% Initialize communities and community history
communities = num2cell(1:n);
n_communities = n;

% Initialize modularity matrix C
C = zeros(n);
for i = 1:n
    for j = 1:n
        if i == j
            C(i,j) = 0;
        else
            C(i,j) = weighted_R(i,j);
        end
    end
end

% Calculate total edge weight for each community
v = sum(C, 2);

% Initialize modularity history record
Q_history = zeros(1, n);
current_Q = trace(C) / total_edge_weight;
Q_history(1) = current_Q;

% Initialize merge history and dendrogram structure
communities_history = cell(1, n);
communities_history{1} = communities;

% Initialize dendrogram data structure
Z = zeros(n-1, 3);
node_community = 1:n;
next_index = n+1;

% Regularization parameter - reduce peak value
lambda = 0.25; % Increase regularization strength

fprintf('\n===== Improved Newman Algorithm Execution Process =====\n');

% Stepwise community merging
for step = 1:n-1
    max_deltaQ = -inf;
    best_pair = [0, 0];
    
    % Traverse all possible community pairs
    for i = 1:n_communities
        for j = i+1:n_communities
            % Calculate modularity increment after merging
            if C(i,j) > 0
                % Basic modularity increment calculation
                raw_deltaQ = (2 * C(i,j) - (v(i) * v(j)) / total_edge_weight) / (2 * total_edge_weight);
                
                % Add regularization term - reduce peak
                community_size_factor = (v(i) + v(j)) / (2 * total_edge_weight);
                reg_term = lambda * community_size_factor * raw_deltaQ;
                
                % Modified modularity increment
                deltaQ = raw_deltaQ - reg_term;
                
                if deltaQ > max_deltaQ
                    max_deltaQ = deltaQ;
                    best_pair = [i, j];
                end
            end
        end
    end
    
    if best_pair(1) == 0
        break;
    end
    
    i = best_pair(1);
    j = best_pair(2);
    
    fprintf('Merge Step %d: Merge Community %d and %d, ΔQ = %.4f\n', step, i, j, max_deltaQ);
    
    % Record dendrogram data
    Z(step, 1) = min(node_community(communities{i}(1)), node_community(communities{j}(1)));
    Z(step, 2) = max(node_community(communities{i}(1)), node_community(communities{j}(1)));
    Z(step, 3) = max_deltaQ;
    
    % Update community labels
    new_community_index = next_index;
    next_index = next_index + 1;
    for node = [communities{i}, communities{j}]
        node_community(node) = new_community_index;
    end
    
    % Merge community j into community i
    communities{i} = [communities{i}, communities{j}];
    
    % Save original edge weight values
    original_Cij = C(i,j);
    
    % Update matrix C
    for k = 1:n_communities
        if k ~= i && k ~= j
            C(i,k) = C(i,k) + C(j,k);
            C(k,i) = C(i,k);
        end
    end
    
    % Update diagonal elements
    C(i,i) = C(i,i) + C(j,j) + original_Cij;
    
    % Update v vector
    v(i) = v(i) + v(j);
    
    % Delete row j and column j
    C(j,:) = [];
    C(:,j) = [];
    v(j) = [];
    
    % Delete merged community
    communities(j) = [];
    n_communities = n_communities - 1;
    
    % Update current modularity
    current_Q = current_Q + max_deltaQ;
    Q_history(step+1) = current_Q;
    
    % Save current community state
    communities_history{step+1} = communities;
    
    if n_communities == 1
        break;
    end
end
%% Modularity Change Curve
[best_Q, best_step] = max(Q_history);

% Create figure window and set position and size
figure('Position', [200, 100, 800, 500]);

% Plot modularity curve (hollow blue dots connected by line)
plot(0:length(Q_history)-1, Q_history, 'bo-', 'LineWidth', 1.5, ...
    'MarkerFaceColor', 'none', 'MarkerSize', 6); % Hollow blue dots
hold on;

% Mark optimal partition point (red asterisk)
plot(best_step-1, best_Q, 'r*', 'MarkerSize', 15, 'LineWidth', 2);

% Set chart title and axis labels
xlabel('Node number', 'fontname','timenewman','fontsize',14);
ylabel('Q', 'FontWeight', 'normal', 'fontname','timenewman','fontsize',14);

% Add legend (no grid background)
legend('Modularity', 'Optimal partition point', 'Location', 'best');
grid on; 

% Annotate modularity value above best point
text(best_step-1, best_Q, sprintf('  Q=%.3f', best_Q), ...
    'VerticalAlignment', 'bottom', ...
    'HorizontalAlignment', 'left', ...
    'fontname','timenewman','fontsize',14);

% Automatically adjust y-axis range for better readability
y_min = min(Q_history);
y_max = max(Q_history);
y_range = y_max - y_min;
if y_range < 0.2
    y_pad = (0.2 - y_range)/2;
    ylim([y_min - y_pad, y_max + y_pad]);
else
    ylim([y_min - 0.05, y_max + 0.05]);
end

%% Intersection Relative Closeness Matrix Heatmap
closeness = [0.512, 0.502, 0.450, 0.568, 0.533, 0.562, 0.509, 0.438, 0.447, ...
             0.587, 0.592, 0.494, 0.483, 0.509, 0.532, 0.441, 0.496, 0.527];
crossing_ids = 1:n;

fprintf('\n===== Intersection Closeness Values =====\n');
fprintf('Intersection\tCloseness\tLocation\n');
for i = 1:n
    fprintf('%d\t%.4f\t%s\n', i, closeness(i), locations{i});
end

matrix = zeros(n, n);
for i = 1:n
    for j = 1:n
        matrix(i, j) = abs(closeness(i) - closeness(j));
    end
end

figure;
set(gcf, 'Position', [100, 100, 900, 800], 'Color', [0.98, 0.98, 0.98]);

imagesc(matrix);
colormap(parula);
colorbar('FontSize', 10, 'Location', 'eastoutside');
clim([0, 0.15]);

set(gca, 'XTick', 1:n, 'XTickLabel', arrayfun(@(x) sprintf('%d', x), crossing_ids, 'UniformOutput', false));
set(gca, 'YTick', 1:n, 'YTickLabel', arrayfun(@(x) sprintf('%d', x), crossing_ids, 'UniformOutput', false));
xlabel('Node number', 'FontSize', 14,'FontName','宋体');
ylabel('Node number', 'FontSize', 14,'FontName','宋体');
set(gca, 'fontname','timenewman','fontsize',14);
axis square;

for i = 1:n
    for j = 1:n
        if matrix(i, j) > 0.1
            text(j, i, sprintf('%.3f', matrix(i, j)), ...
                'HorizontalAlignment', 'center', 'VerticalAlignment', 'middle', ...
                'Color', 'w', 'FontSize', 9, 'FontWeight', 'bold');
        end
    end
end

hold on;
plot(1:n, 1:n, 'w--', 'LineWidth', 1.5);
grid on;
set(gca, 'GridColor', [1, 1, 1], 'GridAlpha', 0.3, 'LineWidth', 0.5);
set(gca, 'Box', 'on', 'LineWidth', 1.5, 'XColor', [0.3, 0.3, 0.3], 'YColor', [0.3, 0.3, 0.3]);
xlim([0.5, n+0.5]);
ylim([0.5, n+0.5]);
set(gca, 'YDir', 'reverse','fontname','timenewman','fontsize',14);
%% Plot Clustering Dendrogram
east_west = [433+457+0+0+368+286; 216+341+193+159+278+190; 388+0+315+0+0+0; 230+376+210+188+510+220; 173+420+204+256+367+180; 297+361+273+167+397+127; 286+308+281+200+276+173; 390+335+0+0+382+351; 528+298+0+0+326+356; 271+456+223+145+482+250; 148+523+111+215+587+197; 0+377+477+408+188+0; 421+436+0+0+263+378; 230+405+180+122+300+98; 142+309+111+304+566+297; 371+335+0+0+254+351; 0+462+351+429+360+0; 127+431+207+214+370+203];
north_south = [291+0+365+0+0+0; 277+304+150+221+360+138; 0+416+350+341+425+0; 195+368+126+167+420+226; 286+454+124+105+302+210; 206+453+255+347+193+136; 281+374+238+363+217+161; 555+0+300+0+0+0; 427+0+461+0+0+0; 209+520+144+163+511+210; 200+481+204+376+528+128; 0+0+0+453+0+420; 418+0+257+0+0+0; 221+316+150+194+376+231; 286+223+109+304+566+297; 478+0+160+0+0+0; 0+0+0+245+0+498; 210+461+109+131+411+185];
total_flow = east_west + north_south;
cycle_times = [114,132,114,142,147,132,157,113,124,146,152,114,109,136,142,119,129,172];

dist_matrix = inf(18);
% Fill known distances
dist_pairs = [
    1,2,387; 2,3,1200; 3,4,532; 4,5,429; 5,11,1200; 
    1,6,1300; 2,7,1300; 3,9,1180; 4,10,1200; 6,7,380; 
    7,8,780; 8,9,412; 9,10,517; 10,11,429; 11,12,278; 
    7,18,769; 8,17,790; 9,16,776; 10,15,774; 12,13,782; 
    18,17,780; 17,16,412; 16,15,523; 15,14,426; 14,13,269
];

for i = 1:size(dist_pairs, 1)
    n1 = dist_pairs(i,1);
    n2 = dist_pairs(i,2);
    d = dist_pairs(i,3);
    dist_matrix(n1, n2) = d;
    dist_matrix(n2, n1) = d; % Ensure symmetry
end

% Set diagonal to 0
for i = 1:18
    dist_matrix(i,i) = 0;
end

G = graph(dist_matrix, 'upper', 'OmitSelfLoops');
D_space = distances(G);

% Feature 1: Total flow (log transformed)
log_flow = log(sum(total_flow, 2) + 1); % +1 to prevent log(0)

% Feature 2: Signal cycle
cycle_feature = cycle_times';

% Feature 3: Flow direction balance (east-west/total flow ratio)
flow_ratio = sum(east_west, 2) ./ sum(total_flow, 2);

% Feature 4: Coefficient of variation of turning flows (flow distribution feature)
flow_variation = std(total_flow, 0, 2) ./ mean(total_flow, 2);
flow_variation(isnan(flow_variation)) = 0; % Handle zero mean case

% Combine all features
attributes = [log_flow, cycle_feature, flow_ratio, flow_variation];

attributes_zscore = zscore(attributes);

D_attr = pdist(attributes_zscore, 'euclidean');

% Normalize spatial distance
D_space_vec = squareform(D_space);
D_space_norm = D_space_vec / max(D_space_vec);

% Normalize attribute distance
D_attr_norm = D_attr / max(D_attr);

% Combined distance (adjust weights)
alpha = 2;  % Spatial distance weight
beta = 0.1;   % Attribute distance weight
combined_dist = alpha*D_space_norm + beta*D_attr_norm;

% Perform clustering using weighted distance
Z = linkage(combined_dist, 'weighted');

figure('Position', [100, 100, 900, 600])
% Plot horizontal dendrogram
h = dendrogram(Z, 'Orientation', 'top', 'Labels', cellstr(num2str((1:18)')), 'ColorThreshold', 'default');
% Set all lines to blue
set(h, 'Color', [0, 0, 1]); % MATLAB standard blue
set(h, 'LineWidth', 1.5);  % Increase line width
% Set axis labels
xlabel('code number')  % Corrected to "Intersection"
ylabel('D')    % Use "Clustering Distance" as y-axis label
set(gca, 'fontname','timenewman','fontsize',14)  % Increase font size
grid off  % Keep grid lines
% Ensure appropriate y-axis range
ylim([0, max(Z(:,3)) * 1.1]); % Add 10% margin
