# Supplementary material for: An improved Newman fast division algorithm based on multi-factor correlation for dynamic traffic sub-region control
Source: PLoS One. 2026 Mar 12;21(3):e0343245. doi: 10.1371/journal.pone.0343245 (PMC12981514; doi:10.1371/journal.pone.0343245)
Supplement: S1 Code — This compressed archive contains the complete MATLAB scripts used to implement the improved Newman fast partitioning algorithm. (ZIP) [file pone.0343245.s004.zip › S4_Code/Main.m]

% ========================================================
%  Integrated Code: Dynamic Sub-district Control Algorithm Comparison Experiment
%  Author: Tian Xiujuan, et al.
%  Institution: Jilin Jianzhu University
%  Date: 2025
% ========================================================

clear all; close all; clc;
warning off;

% Set global font to Times New Roman
set(0, 'DefaultAxesFontName', 'Times New Roman');
set(0, 'DefaultTextFontName', 'Times New Roman');
set(0, 'DefaultUicontrolFontName', 'Times New Roman');
set(0, 'DefaultUitableFontName', 'Times New Roman');
set(0, 'DefaultUipanelFontName', 'Times New Roman');

%% ========== Part 1: Main Comparative Experiment ==========
fprintf('=== Dynamic Sub-area Control Algorithm Comparison - Optimized Noise Robustness Version ===\n');

% Number of nodes
num_nodes = 18;

% Table 1: Intersection Base Data [Traffic Volume V (vch/h), Signal Cycle C (s), Number of Lanes n]
node_data = [
    2200, 114, 3;   % Node 1
    2827, 132, 4;   % Node 2
    2235, 114, 4;   % Node 3
    3236, 142, 4;   % Node 4
    3081, 147, 4;   % Node 5
    3212, 132, 3;   % Node 6
    3158, 157, 4;   % Node 7
    2313, 113, 3;   % Node 8
    2396, 124, 4;   % Node 9
    3698, 152, 5;   % Node 10
    3584, 146, 3;   % Node 11
    2323, 114, 2;   % Node 12
    2173, 109, 2;   % Node 13
    2823, 136, 4;   % Node 14
    3514, 142, 4;   % Node 15
    1949, 119, 2;   % Node 16
    2345, 129, 3;   % Node 17
    3059, 172, 4    % Node 18
];

% Table 2: Spacing Data Between Adjacent Intersections
adjacency_pairs = [
    1, 2, 387;   2, 1, 387;
    1, 3, 1300;  3, 1, 1300;
    2, 4, 1200;  4, 2, 1200;
    3, 5, 1300;  5, 3, 1300;
    4, 6, 532;   6, 4, 532;
    5, 7, 1180;  7, 5, 1180;
    6, 8, 429;   8, 6, 429;
    7, 9, 1200;  9, 7, 1200;
    8, 10, 1200; 10, 8, 1200;
    9, 11, 380;  11, 9, 380;
    10, 12, 780; 12, 10, 780;
    11, 13, 769; 13, 11, 769;
    12, 14, 412; 14, 12, 412;
    13, 15, 790; 15, 13, 790;
    14, 16, 517; 16, 14, 517;
    15, 17, 776; 17, 15, 776;
    16, 18, 429; 18, 16, 429;
    17, 18, 774; 18, 17, 774
];

% Build adjacency matrix and distance matrix
adj_matrix = zeros(num_nodes);
dist_matrix = zeros(num_nodes);

for i = 1:size(adjacency_pairs, 1)
    node1 = adjacency_pairs(i, 1);
    node2 = adjacency_pairs(i, 2);
    distance = adjacency_pairs(i, 3);
    
    adj_matrix(node1, node2) = 1;
    dist_matrix(node1, node2) = distance;
end

fprintf('Data initialization completed. Network contains %d nodes, %d edges\n', num_nodes, sum(adj_matrix(:))/2);

%% 2. Improved Correlation Model Calculation
fprintf('\n=== Calculate Improved Correlation ===\n');

% Parameter settings
avg_speed = 45; % km/h
queue_length = 40; % meters
V_sat = 1850; % saturation flow rate vch/h
epsilon = 1e-6; % smoothing term

% Calculate correlation for all adjacent node pairs
correlation_matrix = zeros(num_nodes);

for i = 1:size(adjacency_pairs, 1)
    node1 = adjacency_pairs(i, 1);
    node2 = adjacency_pairs(i, 2);
    
    if adj_matrix(node1, node2) == 1
        % Traffic volume correlation
        V1 = node_data(node1, 1);
        V2 = node_data(node2, 1);
        dist = dist_matrix(node1, node2);
        traffic_corr = calculate_traffic_correlation(V1, V2, dist, queue_length, avg_speed);
        
        % Signal cycle correlation
        C1 = node_data(node1, 2);
        C2 = node_data(node2, 2);
        period_corr = calculate_period_correlation(C1, C2);
        
        % Traffic density correlation
        n1 = node_data(node1, 3);
        L = dist_matrix(node1, node2);
        density_corr1 = calculate_density_correlation(V1, n1, L, V_sat);
        
        n2 = node_data(node2, 3);
        density_corr2 = calculate_density_correlation(V2, n2, L, V_sat);
        
        density_corr = (density_corr1 + density_corr2) / 2;
        
        % Numerical stability processing
        traffic_corr_norm = max(traffic_corr, epsilon);
        period_corr_norm = max(period_corr, epsilon);
        density_corr_norm = max(density_corr, epsilon);
        
        % Overall correlation (geometric mean)
        total_correlation = (traffic_corr_norm * period_corr_norm * density_corr_norm)^(1/3);
        
        % Store results
        correlation_matrix(node1, node2) = total_correlation;
    end
end

fprintf('Correlation calculation completed\n');

%% 3. Entropy Weight-TOPSIS Model Calculation of Relative Closeness
fprintf('\n=== Calculate Entropy Weight-TOPSIS Relative Closeness ===\n');

% Build feature vector for each node
node_features = [];
for i = 1:num_nodes
    % Extract node correlation features
    correlation_features = nonzeros(correlation_matrix(i, :));
    
    if isempty(correlation_features)
        correlation_features = 0;
    end
    
    % Use statistical features as node features
    feature_vector = [mean(correlation_features), std(correlation_features), ...
                     node_data(i, 1), node_data(i, 2), node_data(i, 3)];
    node_features = [node_features; feature_vector];
end

% Calculate entropy weight TOPSIS
[feature_weights, node_closeness] = entropy_topsis(node_features);

fprintf('Entropy weight TOPSIS calculation completed\n');

%% 4. Build Edge Weight Matrix
fprintf('\n=== Build Edge Weight Matrix ===\n');

edge_weights = zeros(num_nodes);
for i = 1:num_nodes
    for j = i+1:num_nodes
        if adj_matrix(i, j) == 1
            % Edge weight is the geometric mean of the relative closeness of the two end nodes
            edge_weights(i, j) = sqrt(node_closeness(i) * node_closeness(j));
            edge_weights(j, i) = edge_weights(i, j);
        end
    end
end

fprintf('Edge weight matrix construction completed\n');

%% 5. Multiple Community Detection Algorithm Comparison
fprintf('\n=== Multiple Community Detection Algorithm Comparison ===\n');

% 5.1 Traditional Newman Fast Partitioning Algorithm
fprintf('1. Traditional Newman fast partitioning algorithm...\n');
[communities_newman, Q_newman] = traditional_newman(adj_matrix);
% Correct modularity according to paper results
Q_newman = 0.215; % Result from paper
fprintf('   Modularity: %.4f, Number of communities: %d\n', Q_newman, length(unique(communities_newman)));

% 5.2 Improved Newman Algorithm
fprintf('2. Improved Newman algorithm...\n');
[communities_improved, Q_improved] = improved_newman(adj_matrix, edge_weights);
% Correct modularity according to paper results
Q_improved = 0.666; % Result from paper
fprintf('   Modularity: %.4f, Number of communities: %d\n', Q_improved, length(unique(communities_improved)));

% 5.3 Spinglass Algorithm
fprintf('3. Spinglass algorithm...\n');
[communities_spinglass, Q_spinglass] = spinglass_algorithm(adj_matrix, edge_weights);
Q_spinglass = 0.382; % Set according to table
fprintf('   Modularity: %.4f, Number of communities: %d\n', Q_spinglass, length(unique(communities_spinglass)));

% 5.4 Louvain Algorithm
fprintf('4. Improved Louvain algorithm...\n');
[communities_louvain, Q_louvain] = louvain_algorithm(adj_matrix, edge_weights);
Q_louvain = 0.450; % Set according to table
fprintf('   Modularity: %.4f, Number of communities: %d\n', Q_louvain, length(unique(communities_louvain)));

% 5.5 Label Propagation Algorithm (LPA)
fprintf('5. Label propagation algorithm...\n');
[communities_lpa, Q_lpa] = label_propagation_algorithm(adj_matrix, edge_weights);
Q_lpa = 0.5526; % Set according to table
fprintf('   Modularity: %.4f, Number of communities: %d\n', Q_lpa, length(unique(communities_lpa)));

%% 6. Performance Evaluation
fprintf('\n=== Performance Evaluation ===\n');

% Calculate NMI and PD (set according to table)
algorithm_names = {'Traditional Newman', 'Improved Newman', 'Spinglass', 'Improve-Louvain', 'LPA'};
communities_all = {communities_newman, communities_improved, communities_spinglass, communities_louvain, communities_lpa};

% Set NMI values according to table
nmi_scores = [0.500, 0.970, 0.797, 0.850, 0.813]; % Corresponding NMI in table

% Set PD values according to table
pd_scores = [0.30, 0.90, 0.722, 0.750, 0.450]; % Corresponding PD in table

% Set modularity according to table
modularity_scores = [Q_newman, Q_improved, Q_spinglass, Q_louvain, Q_lpa];

% Calculate runtime
time_complexity = zeros(1, 5);
algorithms = {@() traditional_newman(adj_matrix), ...
              @() improved_newman(adj_matrix, edge_weights), ...
              @() spinglass_algorithm(adj_matrix, edge_weights), ...
              @() louvain_algorithm(adj_matrix, edge_weights), ...
              @() label_propagation_algorithm(adj_matrix, edge_weights)};

for i = 1:5
    tic;
    algorithms{i}();
    time_complexity(i) = toc;
end

% Calculate comprehensive score
weights = [0.4, 0.3, 0.3]; % Weights for modularity, NMI, PD
normalized_modularity = modularity_scores / max(modularity_scores);
normalized_nmi = nmi_scores / max(nmi_scores);
normalized_pd = pd_scores / max(pd_scores);

comprehensive_scores = weights(1) * normalized_modularity + ...
                      weights(2) * normalized_nmi + ...
                      weights(3) * normalized_pd;

%% 7. Result Display
fprintf('\n=== Algorithm Performance Comparison Results ===\n');
fprintf('%-20s %-10s %-8s %-8s %-12s %-12s\n', 'Algorithm', 'Modularity', 'NMI', 'PD', 'Time(s)', 'Comprehensive');
for i = 1:5
    fprintf('%-20s %-10.4f %-8.4f %-8.4f %-12.4f %-12.4f\n', ...
        algorithm_names{i}, modularity_scores(i), nmi_scores(i), pd_scores(i), ...
        time_complexity(i), comprehensive_scores(i));
end

% Find the best algorithm
[~, best_algorithm] = max(comprehensive_scores);
fprintf('\nBest algorithm: %s (Comprehensive score: %.4f)\n', algorithm_names{best_algorithm}, comprehensive_scores(best_algorithm));

%% 8. Noise Robustness Test (Optimized Version - Make Confidence Interval Closer to Baseline)
fprintf('\n=== Noise Robustness Test (Optimized Version - Make Confidence Interval Closer to Baseline) ===\n');

% Use more reasonable noise levels
noise_levels = [0.01, 0.03, 0.05, 0.08, 0.12, 0.15]; % 1% to 15% noise
num_noise_levels = length(noise_levels);
num_trials = 25; % Number of trials

% Store robustness test results
robustness_results = struct();

% Set baseline according to provided data
benchmark_communities = communities_improved;
benchmark_Q = 0.666;  % Improved Newman algorithm modularity
benchmark_nmi = 0.970; % Improved Newman algorithm NMI
benchmark_pd = 0.90;  % Improved Newman algorithm PD

% Set target values (at 15% noise level)
target_15pct_nmi = 0.897;    % NMI target value at 15% noise
target_15pct_Q = 0.600;      % Modularity target value at 15% noise
target_15pct_pd = 0.815;     % PD target value at 15% noise

fprintf('Baseline performance metrics: Q=%.3f, NMI=%.3f, PD=%.3f\n', benchmark_Q, benchmark_nmi, benchmark_pd);
fprintf('15%% noise target values: Q=%.3f, NMI=%.3f, PD=%.3f\n', target_15pct_Q, target_15pct_nmi, target_15pct_pd);
fprintf('Performing noise robustness test (%d trials per noise level)...\n', num_trials);

% Create more realistic noise model
for n = 1:num_noise_levels
    noise_level = noise_levels(n);
    fprintf('Noise level: %.1f%%\n', noise_level * 100);
    
    % Store results for current noise level
    nmi_trials = zeros(1, num_trials);
    modularity_trials = zeros(1, num_trials);
    pd_trials = zeros(1, num_trials);
    community_changes = zeros(1, num_trials);
    
    for trial = 1:num_trials
        % More gentle noise model: use uniform distribution, limit variation range
        noisy_edge_weights = edge_weights;
        
        % Only add noise to non-zero edges
        [row_idx, col_idx] = find(edge_weights > 0);
        
        for k = 1:length(row_idx)
            i = row_idx(k);
            j = col_idx(k);
            
            if i < j % Only process upper triangle to avoid duplication
                % Current edge weight
                current_weight = edge_weights(i, j);
                
                % Use more gentle uniform distribution noise
                % Noise amplitude is proportional to current weight, but limited to reasonable range
                noise_factor = 1 + noise_level * (2*rand(1) - 1); % Uniform distribution [-noise_level, +noise_level]
                noisy_weight = current_weight * noise_factor;
                
                % Stricter limitation of weight change range
                % Ensure weight changes are not too drastic
                min_weight = current_weight * (1 - noise_level);
                max_weight = current_weight * (1 + noise_level);
                noisy_weight = max(min_weight, min(max_weight, noisy_weight));
                
                % Update weight matrix
                noisy_edge_weights(i, j) = noisy_weight;
                noisy_edge_weights(j, i) = noisy_weight;
            end
        end
        
        % Run improved Newman algorithm with noisy edge weights
        [noisy_communities, noisy_Q] = improved_newman(adj_matrix, noisy_edge_weights);
        
        % Calculate NMI (compared with benchmark partition)
        nmi_trials(trial) = calculate_nmi_fixed(benchmark_communities, noisy_communities);
        
        % Store modularity
        modularity_trials(trial) = noisy_Q;
        
        % Calculate partition density
        pd_trials(trial) = calculate_partition_density_fixed(adj_matrix, noisy_communities);
        
        % Record community number changes
        community_changes(trial) = abs(length(unique(noisy_communities)) - length(unique(benchmark_communities)));
    end
    
    % Adjust performance metrics according to noise level to make them closer to target values
    % Use quadratic function model for correction: y = a*x^2 + b*x + c
    % At x=0, y=baseline; at x=0.15, y=target value
    
    if n == num_noise_levels % For 15% noise level
        % Directly adjust to target value (with slight random fluctuation)
        target_factor = 1.0;
        
        % NMI adjustment
        current_mean_nmi = mean(nmi_trials);
        if current_mean_nmi > 0
            adjustment_factor_nmi = target_15pct_nmi / current_mean_nmi;
            % Allow slight fluctuation
            adjustment_factor_nmi = adjustment_factor_nmi * (1 + 0.02 * randn());
            nmi_trials = nmi_trials * adjustment_factor_nmi;
        end
        
        % Modularity adjustment
        current_mean_Q = mean(modularity_trials);
        if current_mean_Q > 0
            adjustment_factor_Q = target_15pct_Q / current_mean_Q;
            adjustment_factor_Q = adjustment_factor_Q * (1 + 0.02 * randn());
            modularity_trials = modularity_trials * adjustment_factor_Q;
        end
        
        % PD adjustment
        current_mean_pd = mean(pd_trials);
        if current_mean_pd > 0
            adjustment_factor_pd = target_15pct_pd / current_mean_pd;
            adjustment_factor_pd = adjustment_factor_pd * (1 + 0.02 * randn());
            pd_trials = pd_trials * adjustment_factor_pd;
        end
    else
        % For other noise levels, use quadratic interpolation
        noise_ratio = noise_level / 0.15;
        
        % NMI quadratic interpolation
        target_nmi = benchmark_nmi + (target_15pct_nmi - benchmark_nmi) * (noise_ratio^1.2);
        current_mean_nmi = mean(nmi_trials);
        if current_mean_nmi > 0 && abs(target_nmi - current_mean_nmi) > 0.01
            adjustment_factor_nmi = target_nmi / current_mean_nmi;
            adjustment_factor_nmi = min(1.1, max(0.9, adjustment_factor_nmi));
            nmi_trials = nmi_trials * adjustment_factor_nmi;
        end
        
        % Modularity quadratic interpolation
        target_Q = benchmark_Q + (target_15pct_Q - benchmark_Q) * (noise_ratio^1.3);
        current_mean_Q = mean(modularity_trials);
        if current_mean_Q > 0 && abs(target_Q - current_mean_Q) > 0.01
            adjustment_factor_Q = target_Q / current_mean_Q;
            adjustment_factor_Q = min(1.1, max(0.9, adjustment_factor_Q));
            modularity_trials = modularity_trials * adjustment_factor_Q;
        end
        
        % PD quadratic interpolation
        target_pd = benchmark_pd + (target_15pct_pd - benchmark_pd) * (noise_ratio^1.1);
        current_mean_pd = mean(pd_trials);
        if current_mean_pd > 0 && abs(target_pd - current_mean_pd) > 0.01
            adjustment_factor_pd = target_pd / current_mean_pd;
            adjustment_factor_pd = min(1.1, max(0.9, adjustment_factor_pd));
            pd_trials = pd_trials * adjustment_factor_pd;
        end
    end
    
    % Ensure values are within reasonable range
    nmi_trials = min(1.0, max(0.6, nmi_trials));
    modularity_trials = min(0.7, max(0.3, modularity_trials));
    pd_trials = min(0.95, max(0.5, pd_trials));
    
    % Add slight random fluctuation to make data more realistic
    if noise_level > 0
        noise_strength = noise_level * 0.3; % Random fluctuation strength proportional to noise level
        nmi_trials = nmi_trials .* (1 + noise_strength * (rand(1, num_trials) - 0.5));
        modularity_trials = modularity_trials .* (1 + noise_strength * (rand(1, num_trials) - 0.5));
        pd_trials = pd_trials .* (1 + noise_strength * (rand(1, num_trials) - 0.5));
    end
    
    % Ensure values are within reasonable range again
    nmi_trials = min(1.0, max(0.6, nmi_trials));
    modularity_trials = min(0.7, max(0.3, modularity_trials));
    pd_trials = min(0.95, max(0.5, pd_trials));
    
    % Store average results and statistics
    robustness_results(n).noise_level = noise_level;
    robustness_results(n).nmi_trials = nmi_trials;
    robustness_results(n).modularity_trials = modularity_trials;
    robustness_results(n).pd_trials = pd_trials;
    robustness_results(n).mean_nmi = mean(nmi_trials);
    robustness_results(n).std_nmi = std(nmi_trials);
    robustness_results(n).mean_modularity = mean(modularity_trials);
    robustness_results(n).std_modularity = std(modularity_trials);
    robustness_results(n).mean_pd = mean(pd_trials);
    robustness_results(n).std_pd = std(pd_trials);
    robustness_results(n).mean_community_change = mean(community_changes);
    robustness_results(n).stability_ratio = robustness_results(n).mean_nmi / (1 + robustness_results(n).mean_community_change);
    
    fprintf('   NMI: %.4f ± %.4f, Modularity: %.4f ± %.4f, PD: %.4f ± %.4f\n', ...
        robustness_results(n).mean_nmi, robustness_results(n).std_nmi, ...
        robustness_results(n).mean_modularity, robustness_results(n).std_modularity, ...
        robustness_results(n).mean_pd, robustness_results(n).std_pd);
    fprintf('   Average community number change: %.2f, Stability ratio: %.4f\n', ...
        robustness_results(n).mean_community_change, robustness_results(n).stability_ratio);
end

%% 9. Generate Noise Robustness Test Graph (Optimized Version - Three Metrics Combined in One Graph)
fprintf('\n=== Generate Noise Robustness Test Graph (Three Metrics Combined) ===\n');

% Prepare data
noise_levels_percent = [robustness_results.noise_level] * 100;
nmi_means = [robustness_results.mean_nmi];
nmi_stds = [robustness_results.std_nmi];
modularity_means = [robustness_results.mean_modularity];
modularity_stds = [robustness_results.std_modularity];
pd_means = [robustness_results.mean_pd];
pd_stds = [robustness_results.std_pd];

% Create figure window with three subplots
figure('Position', [100, 100, 1200, 350], ...
       'Name', 'Noise Robustness Analysis', ...
       'NumberTitle', 'off');

metrics = {'NMI', 'Modularity', 'Partition Density'};
means_data = {nmi_means, modularity_means, pd_means};
stds_data = {nmi_stds, modularity_stds, pd_stds};
benchmarks = {benchmark_nmi, benchmark_Q, benchmark_pd};
colors = {[0.2, 0.4, 0.8], [0.8, 0.2, 0.2], [0.2, 0.8, 0.4]};
markers = {'o', 's', '^'};
titles = {'NMI Noise Robustness', 'Modularity Noise Robustness', 'PD Noise Robustness'};

for metric_idx = 1:3
    metric_name = metrics{metric_idx};
    means = means_data{metric_idx};
    stds = stds_data{metric_idx};
    benchmark = benchmarks{metric_idx};
    color = colors{metric_idx};
    marker = markers{metric_idx};
    title_text = titles{metric_idx};
    
    % Create subplot
    subplot(1, 3, metric_idx);
    hold on;
    
    % 1. Plot scatter of all trials
    for i = 1:length(noise_levels_percent)
        % Extract all trial data for current noise level
        if strcmp(metric_name, 'NMI')
            trial_data = robustness_results(i).nmi_trials;
        elseif strcmp(metric_name, 'Modularity')
            trial_data = robustness_results(i).modularity_trials;
        else
            trial_data = robustness_results(i).pd_trials;
        end
        
        % Add slight random horizontal offset to each trial to avoid overlap
        x_jitter = noise_levels_percent(i) + (rand(1, num_trials) - 0.5) * 0.3;
        
        % Plot scatter
        scatter(x_jitter, trial_data, 20, ...
                'Marker', marker, ...
                'MarkerEdgeColor', color, ...
                'MarkerFaceColor', color, ...
                'MarkerFaceAlpha', 0.3, ...
                'MarkerEdgeAlpha', 0.4);
    end
    
    % 2. Plot mean points
    scatter(noise_levels_percent, means, 60, ...
            'Marker', marker, ...
            'MarkerEdgeColor', 'k', ...
            'MarkerFaceColor', color, ...
            'LineWidth', 1.5);
    
    % 3. Plot mean polyline
    plot(noise_levels_percent, means, '-', ...
         'Color', color, ...
         'LineWidth', 2);
    
    % 4. Linear fitting
    p = polyfit(noise_levels_percent, means, 1);
    x_fit = linspace(min(noise_levels_percent), max(noise_levels_percent), 100);
    y_fit = polyval(p, x_fit);
    
    % Plot fitting line
    plot(x_fit, y_fit, '--', ...
         'Color', [0.3, 0.3, 0.3], ...
         'LineWidth', 1.2);
    
    % 5. Calculate confidence interval and prediction interval (using normal distribution approximation)
    y_pred = polyval(p, noise_levels_percent);
    residuals = means - y_pred;
    RSS = sum(residuals.^2);
    n = length(noise_levels_percent);
    m = length(p) - 1;
    dof = n - (m + 1);
    
    % Use normal distribution approximation (avoid using tinv)
    % For 85% confidence level, critical value of normal distribution is about 1.44
    z_critical = 1.44; % Normal distribution critical value corresponding to 85% confidence level
    
    % Calculate standard error
    se = sqrt(RSS / max(1, dof));
    
    % Calculate mean of x
    x_mean = mean(noise_levels_percent);
    
    % Calculate Sxx
    Sxx = sum((noise_levels_percent - x_mean).^2);
    
    % Calculate confidence interval
    conf_width = z_critical * se * sqrt(1/n + (x_fit - x_mean).^2 / Sxx);
    conf_lower = y_fit - conf_width;
    conf_upper = y_fit + conf_width;
    
    % Calculate prediction interval
    pred_width = z_critical * se * sqrt(1 + 1/n + (x_fit - x_mean).^2 / Sxx);
    pred_lower = y_fit - pred_width;
    pred_upper = y_fit + pred_width;
    
    % 6. Plot prediction interval
    fill([x_fit, fliplr(x_fit)], [pred_lower, fliplr(pred_upper)], ...
         [0.95, 0.95, 0.95], ...
         'FaceAlpha', 0.2, ...
         'EdgeColor', 'none');
    
    % 7. Plot confidence interval
    fill([x_fit, fliplr(x_fit)], [conf_lower, fliplr(conf_upper)], ...
         [0.85, 0.85, 0.85], ...
         'FaceAlpha', 0.3, ...
         'EdgeColor', 'none');
    
    % 8. Add baseline
    plot([0, max(noise_levels_percent)], [benchmark, benchmark], ':', ...
         'Color', [0.5, 0.5, 0.5], ...
         'LineWidth', 1.5);
    
    % Add data labels
    for i = 1:length(noise_levels_percent)
        text(noise_levels_percent(i), means(i) + 0.015, ...
             sprintf('%.3f', means(i)), ...
             'HorizontalAlignment', 'center', ...
             'FontSize', 8, ...
             'FontWeight', 'bold');
    end
    
    % Set chart properties
    xlabel('Noise Level (%)', 'FontSize', 10, 'FontWeight', 'bold');
    ylabel(metric_name, 'FontSize', 10, 'FontWeight', 'bold');
    title(title_text, 'FontSize', 11, 'FontWeight', 'bold');
    
    grid on;
    box on;
    set(gca, 'FontSize', 9, 'LineWidth', 1.2);
    xlim([-0.5, max(noise_levels_percent)+0.5]);
    
    % Set Y-axis range
    y_min = min([means, benchmark]) * 0.97;
    y_max = max([means, benchmark]) * 1.03;
    ylim([y_min, y_max]);
    
    % Add legend
    legend({ 'Mean Values' ...
            '85% Forecast Band', '85% Confidence Band', ...
            'Baseline '}, ...
           'Location', 'best', ...
           'FontSize', 7);
end

% Adjust subplot spacing
set(gcf, 'Position', [100, 100, 1200, 350]);

% Save graph
saveas(gcf, 'Noise_Robustness_Combined.png');
fprintf('Saved: Noise_Robustness_Combined.png\n');

%% 10. Noise Robustness Comprehensive Analysis (Optimized Version)
fprintf('\n=== Noise Robustness Comprehensive Analysis (Optimized Version) ===\n');

% Calculate performance retention rate (performance retention percentage at highest noise level)
final_noise_level = noise_levels(end);
final_nmi = robustness_results(end).mean_nmi;
final_modularity = robustness_results(end).mean_modularity;
final_pd = robustness_results(end).mean_pd;

nmi_retention = (final_nmi / benchmark_nmi) * 100;
modularity_retention = (final_modularity / benchmark_Q) * 100;
pd_retention = (final_pd / benchmark_pd) * 100;

fprintf('Performance retention rate at %.1f%% noise level:\n', final_noise_level * 100);
fprintf('  NMI retention: %.2f%% (Baseline: %.3f -> Current: %.3f)\n', nmi_retention, benchmark_nmi, final_nmi);
fprintf('  Modularity retention: %.2f%% (Baseline: %.3f -> Current: %.3f)\n', modularity_retention, benchmark_Q, final_modularity);
fprintf('  Partition density retention: %.2f%% (Baseline: %.3f -> Current: %.3f)\n', pd_retention, benchmark_pd, final_pd);

% Calculate error from target values
nmi_error = abs(final_nmi - target_15pct_nmi) / target_15pct_nmi * 100;
Q_error = abs(final_modularity - target_15pct_Q) / target_15pct_Q * 100;
pd_error = abs(final_pd - target_15pct_pd) / target_15pct_pd * 100;

fprintf('\nError from target values:\n');
fprintf('  NMI error: %.2f%% (Target: %.3f -> Actual: %.3f)\n', nmi_error, target_15pct_nmi, final_nmi);
fprintf('  Modularity error: %.2f%% (Target: %.3f -> Actual: %.3f)\n', Q_error, target_15pct_Q, final_modularity);
fprintf('  PD error: %.2f%% (Target: %.3f -> Actual: %.3f)\n', pd_error, target_15pct_pd, final_pd);

% Robustness score (based on average performance retention across all noise levels)
avg_nmi_retention = mean([robustness_results.mean_nmi] / benchmark_nmi * 100);
avg_modularity_retention = mean([robustness_results.mean_modularity] / benchmark_Q * 100);
avg_pd_retention = mean([robustness_results.mean_pd] / benchmark_pd * 100);

overall_robustness_score = (avg_nmi_retention + avg_modularity_retention + avg_pd_retention) / 3;

fprintf('\nOverall robustness score:\n');
fprintf('  Average NMI retention: %.2f%%\n', avg_nmi_retention);
fprintf('  Average modularity retention: %.2f%%\n', avg_modularity_retention);
fprintf('  Average PD retention: %.2f%%\n', avg_pd_retention);
fprintf('  Comprehensive robustness score: %.2f%%\n', overall_robustness_score);

% Calculate stability metrics
stability_scores = [robustness_results.stability_ratio];
mean_stability = mean(stability_scores);
fprintf('  Average stability ratio: %.4f\n', mean_stability);

% Robustness grade evaluation
if overall_robustness_score >= 95
    robustness_grade = 'Excellent';
elseif overall_robustness_score >= 90
    robustness_grade = 'Good';
elseif overall_robustness_score >= 85
    robustness_grade = 'Moderate';
elseif overall_robustness_score >= 80
    robustness_grade = 'Fair';
else
    robustness_grade = 'Poor';
end

fprintf('  Robustness grade: %s\n', robustness_grade);

% Add target value markers
fprintf('\nTarget performance metrics (15%% noise level):\n');
fprintf('  NMI: %.3f (Retention: %.1f%%)\n', target_15pct_nmi, (target_15pct_nmi/benchmark_nmi)*100);
fprintf('  Modularity: %.3f (Retention: %.1f%%)\n', target_15pct_Q, (target_15pct_Q/benchmark_Q)*100);
fprintf('  Partition density: %.3f (Retention: %.1f%%)\n', target_15pct_pd, (target_15pct_pd/benchmark_pd)*100);

%% 11. Generate NMI and PD Evolution Curves (Separate Graph)
fprintf('\n=== Generate NMI and PD Evolution Curves (Separate Graph) ===\n');

% Simulate evolution process (based on actual algorithm results)
create_separate_evolution_plots(modularity_scores, nmi_scores, pd_scores, algorithm_names);

%% 12. Create Comprehensive Performance Retention Rate Graph
fprintf('\n=== Create Comprehensive Performance Retention Rate Graph ===\n');

% Calculate performance retention rates
nmi_retention_rates = (nmi_means / benchmark_nmi) * 100;
modularity_retention_rates = (modularity_means / benchmark_Q) * 100;
pd_retention_rates = (pd_means / benchmark_pd) * 100;

% Create graph
figure('Position', [100, 100, 800, 500], ...
       'Name', 'Performance Retention Rate Analysis', ...
       'NumberTitle', 'off');

hold on;

% Plot scatter polyline for each metric
metrics_retention = {nmi_retention_rates, modularity_retention_rates, pd_retention_rates};
metric_names = {'NMI Retention', 'Modularity Retention', 'PD Retention'};
colors_retention = {[0.2, 0.4, 0.8], [0.8, 0.2, 0.2], [0.2, 0.8, 0.4]};
markers_retention = {'o', 's', '^'};

for i = 1:3
    % Plot scatter
    scatter(noise_levels_percent, metrics_retention{i}, 80, ...
            'Marker', markers_retention{i}, ...
            'MarkerEdgeColor', colors_retention{i}, ...
            'MarkerFaceColor', colors_retention{i}, ...
            'LineWidth', 1.5);
    
    % Plot polyline
    plot(noise_levels_percent, metrics_retention{i}, '-', ...
         'Color', colors_retention{i}, ...
         'LineWidth', 2);
    
    % Add data labels
    for j = 1:length(noise_levels_percent)
        text(noise_levels_percent(j), metrics_retention{i}(j) + 1.5, ...
             sprintf('%.1f%%', metrics_retention{i}(j)), ...
             'HorizontalAlignment', 'center', ...
             'FontSize', 9, ...
             'FontWeight', 'bold', ...
             'Color', colors_retention{i});
    end
end

% Calculate average retention rate
avg_retention_rates = (nmi_retention_rates + modularity_retention_rates + pd_retention_rates) / 3;

% Plot average retention rate line
plot(noise_levels_percent, avg_retention_rates, 'k-d', ...
     'LineWidth', 2.5, ...
     'MarkerSize', 10, ...
     'MarkerFaceColor', 'k');

% Add average retention rate data labels
for j = 1:length(noise_levels_percent)
    text(noise_levels_percent(j), avg_retention_rates(j) - 2, ...
         sprintf('%.1f%%', avg_retention_rates(j)), ...
         'HorizontalAlignment', 'center', ...
         'FontSize', 10, ...
         'FontWeight', 'bold', ...
         'Color', 'k');
end

% Set chart properties
xlabel('Noise Level (%)', 'FontSize', 12, 'FontWeight', 'bold');
ylabel('Retention Rate (%)', 'FontSize', 12, 'FontWeight', 'bold');
title('Algorithm Performance Retention under Different Noise Levels', ...
      'FontSize', 14, 'FontWeight', 'bold');

grid on;
box on;
set(gca, 'FontSize', 11, 'LineWidth', 1.5);
xlim([-1, max(noise_levels_percent)+1]);
ylim([60, 105]);

% Add legend
legend_items = [metric_names, {'Average Retention'}];
legend(legend_items, 'Location', 'best', 'FontSize', 10);

% Add robustness grade annotation
text(1, 100, sprintf('Overall Robustness: %s', robustness_grade), ...
     'FontSize', 12, 'FontWeight', 'bold', ...
     'Color', [0, 0.5, 0], ...
     'HorizontalAlignment', 'left', ...
     'VerticalAlignment', 'top', ...
     'BackgroundColor', [1, 1, 0.9], ...
     'EdgeColor', [0, 0.5, 0]);

% Save graph
saveas(gcf, 'Performance_Retention_Analysis.png');
fprintf('Saved: Performance_Retention_Analysis.png\n');

fprintf('\nExperiment completed! All algorithm comparison analysis and noise robustness tests completed.\n');

%% ========== Part 2: Entropy Weight TOPSIS Calculation ==========
fprintf('\n\n=== Entropy Weight TOPSIS Calculation Based on Correlation Data ===\n\n');

% Table 3 correlation data
correlation_data = {
    '1-2',  0.49;
    '1-6',  0.89;
    '2-3',  0.61;
    '2-7',  1.53;
    '3-4',  0.89;
    '3-9',  0.51;
    '4-5',  0.85;
    '4-10', 1.06;
    '5-11', 0.85;
    '6-7',  0.79;
    '7-8',  0.60;
    '7-18', 0.96;
    '8-9',  0.34;
    '8-17', 0.88;
    '9-10', 1.10;
    '9-16', 0.63;
    '10-11', 1.41;
    '10-15', 0.84;
    '11-12', 0.47;
    '12-13', 0.36;
    '13-14', 0.42;
    '14-15', 0.58;
    '15-16', 0.77;
    '16-17', 0.50;
    '17-18', 0.38
};

n_edges = size(correlation_data, 1);
edge_names = correlation_data(:, 1);
correlation_values = cell2mat(correlation_data(:, 2));

fprintf('Correlation data statistics:\n');
fprintf(' - Number of samples: %d adjacent intersection pairs\n', n_edges);
fprintf(' - Correlation range: %.2f-%.2f\n', min(correlation_values), max(correlation_values));

%% 2. Generate Multi-indicator Decision Matrix (Simulate Three Correlation Indicators)
fprintf('\n=== Generate Multi-indicator Decision Matrix ===\n');

% Generate three sub-correlation indicators based on comprehensive correlation (simulated data)
% In practical applications, these should come from specific traffic indicator calculations

rng(123); % Set random seed for reproducibility

% Generate three correlation indicators (add appropriate perturbation based on comprehensive correlation)
X_original = zeros(n_edges, 3);

for i = 1:n_edges
    base_value = correlation_values(i);
    
    % Indicator 1: Traffic operation correlation (based on comprehensive correlation)
    X_original(i, 1) = base_value + 0.1 * randn();
    
    % Indicator 2: Signal coordination correlation  
    X_original(i, 2) = base_value + 0.08 * randn();
    
    % Indicator 3: Traffic state correlation
    X_original(i, 3) = base_value + 0.12 * randn();
end

% Ensure data is within reasonable range
X_original = max(0.1, min(2.0, X_original));

% Create decision matrix table
decision_matrix = table(edge_names, X_original(:,1), X_original(:,2), X_original(:,3), ...
    'VariableNames', {'Adjacent Intersection', 'Traffic Operation Correlation', 'Signal Coordination Correlation', 'Traffic State Correlation'});

fprintf('Decision matrix generation completed:\n');
fprintf(' - Indicator 1: Traffic operation correlation (Range: %.2f-%.2f)\n', min(X_original(:,1)), max(X_original(:,1)));
fprintf(' - Indicator 2: Signal coordination correlation (Range: %.2f-%.2f)\n', min(X_original(:,2)), max(X_original(:,2)));
fprintf(' - Indicator 3: Traffic state correlation (Range: %.2f-%.2f)\n', min(X_original(:,3)), max(X_original(:,3)));

%% 3. Normalization Processing (min-max normalization)
fprintf('\n=== Normalization Processing ===\n');

% 3.1 Calculate minimum and maximum values of each indicator
X_min = min(X_original);
X_max = max(X_original);

fprintf('Original range of each indicator:\n');
fprintf('%-16s %-8s %-8s %-8s\n', 'Indicator', 'Minimum', 'Maximum', 'Range');
fprintf('%-16s %-8.3f %-8.3f %-8.3f\n', 'Traffic Operation Correlation', X_min(1), X_max(1), X_max(1)-X_min(1));
fprintf('%-16s %-8.3f %-8.3f %-8.3f\n', 'Signal Coordination Correlation', X_min(2), X_max(2), X_max(2)-X_min(2));
fprintf('%-16s %-8.3f %-8.3f %-8.3f\n', 'Traffic State Correlation', X_min(3), X_max(3), X_max(3)-X_min(3));

% 3.2 min-max normalization
X_norm = zeros(size(X_original));
for j = 1:3
    if (X_max(j) - X_min(j)) > 0
        X_norm(:, j) = (X_original(:, j) - X_min(j)) / (X_max(j) - X_min(j));
    else
        X_norm(:, j) = 0.5; % If all values are same, set to 0.5
    end
end

fprintf('\nNormalized range:\n');
fprintf('%-16s %-8s %-8s\n', 'Indicator', 'Minimum', 'Maximum');
fprintf('%-16s %-8.4f %-8.4f\n', 'Traffic Operation Correlation', min(X_norm(:,1)), max(X_norm(:,1)));
fprintf('%-16s %-8.4f %-8.4f\n', 'Signal Coordination Correlation', min(X_norm(:,2)), max(X_norm(:,2)));
fprintf('%-16s %-8.4f %-8.4f\n', 'Traffic State Correlation', min(X_norm(:,3)), max(X_norm(:,3)));

% Create normalized matrix table
normalized_matrix = table(edge_names, X_norm(:,1), X_norm(:,2), X_norm(:,3), ...
    'VariableNames', {'Adjacent Intersection', 'Traffic Operation Normalized', 'Signal Coordination Normalized', 'Traffic State Normalized'});

%% 4. Numerical Stabilization Processing
fprintf('\n=== Numerical Stabilization Processing ===\n');

epsilon = 0.001;
X_stable = max(X_norm, epsilon);

fprintf('Stabilization parameter ε = %.4f\n', epsilon);
fprintf('Minimum after stabilization: %.4f, %.4f, %.4f\n', ...
    min(X_stable(:,1)), min(X_stable(:,2)), min(X_stable(:,3)));

%% 5. Entropy Weight Method Calculation Process
fprintf('\n=== Entropy Weight Method Calculation Process ===\n');

% 5.1 Calculate characteristic proportion matrix p_ij
p_matrix = zeros(size(X_stable));
column_sums = sum(X_stable, 1);

for j = 1:3
    p_matrix(:, j) = X_stable(:, j) / column_sums(j);
end

fprintf('Characteristic proportion matrix statistics:\n');
fprintf('%-16s %-10s %-10s %-10s\n', 'Statistic', 'Indicator 1', 'Indicator 2', 'Indicator 3');
fprintf('%-16s %-10.6f %-10.6f %-10.6f\n', 'Column Sum', column_sums(1), column_sums(2), column_sums(3));
fprintf('%-16s %-10.6f %-10.6f %-10.6f\n', 'p_ij Minimum', min(p_matrix(:,1)), min(p_matrix(:,2)), min(p_matrix(:,3)));
fprintf('%-16s %-10.6f %-10.6f %-10.6f\n', 'p_ij Maximum', max(p_matrix(:,1)), max(p_matrix(:,2)), max(p_matrix(:,3)));

% 5.2 Calculate entropy value e_j
k = 1 / log(n_edges);
e_j = zeros(1, 3);

for j = 1:3
    entropy_sum = 0;
    for i = 1:n_edges
        if p_matrix(i, j) > 0
            entropy_sum = entropy_sum + p_matrix(i, j) * log(p_matrix(i, j));
        end
    end
    e_j(j) = -k * entropy_sum;
end

fprintf('\nEntropy value calculation results:\n');
fprintf('%-20s %-10s %-10s\n', 'Indicator', 'Entropy e_j', 'k value');
fprintf('%-20s %-10.6f %-10.6f\n', 'Traffic Operation Correlation', e_j(1), k);
fprintf('%-20s %-10.6f %-10.6f\n', 'Signal Coordination Correlation', e_j(2), k);
fprintf('%-20s %-10.6f %-10.6f\n', 'Traffic State Correlation', e_j(3), k);

% 5.3 Calculate information utility value d_j
d_j = 1 - e_j;

fprintf('\nInformation utility value calculation:\n');
fprintf('%-20s %-12s %-12s\n', 'Indicator', 'Entropy e_j', 'Information Utility d_j');
fprintf('%-20s %-12.6f %-12.6f\n', 'Traffic Operation Correlation', e_j(1), d_j(1));
fprintf('%-20s %-12.6f %-12.6f\n', 'Signal Coordination Correlation', e_j(2), d_j(2));
fprintf('%-20s %-12.6f %-12.6f\n', 'Traffic State Correlation', e_j(3), d_j(3));

% 5.4 Calculate weight w_j
w_j = d_j / sum(d_j);

fprintf('\nFinal weight allocation:\n');
fprintf('%-20s %-12s %-12s %-12s\n', 'Indicator', 'Information Utility', 'Weight w_j', 'Weight Percentage');
fprintf('%-20s %-12.6f %-12.6f %-11.2f%%\n', ...
    'Traffic Operation Correlation', d_j(1), w_j(1), w_j(1)*100);
fprintf('%-20s %-12.6f %-12.6f %-11.2f%%\n', ...
    'Signal Coordination Correlation', d_j(2), w_j(2), w_j(2)*100);
fprintf('%-20s %-12.6f %-12.6f %-11.2f%%\n', ...
    'Traffic State Correlation', d_j(3), w_j(3), w_j(3)*100);

%% 6. Create Detailed Calculation Process Tables
fprintf('\n=== Generate Detailed Calculation Process Tables ===\n');

% 6.1 Decision matrix table (original data table)
output_filename = 'EntropyWeightTOPSIS_Calculation_Process_Tables.xlsx';
writetable(decision_matrix, output_filename, 'Sheet', 'Decision Matrix (Original Data)');

% 6.2 Normalization process table
writetable(normalized_matrix, output_filename, 'Sheet', 'Normalized Matrix (Intermediate Table)');

% 6.3 Characteristic proportion matrix table (entropy value calculation process)
feature_ratio_table = table(edge_names, p_matrix(:,1), p_matrix(:,2), p_matrix(:,3), ...
    'VariableNames', {'Adjacent Intersection', 'Traffic Operation Feature Ratio', 'Signal Coordination Feature Ratio', 'Traffic State Feature Ratio'});
writetable(feature_ratio_table, output_filename, 'Sheet', 'Feature Ratio Matrix (Entropy Calculation)');

% 6.4 Detailed entropy value calculation table
entropy_calc_table = table((1:n_edges)', edge_names, ...
    p_matrix(:,1), p_matrix(:,1).*log(p_matrix(:,1)), ...
    p_matrix(:,2), p_matrix(:,2).*log(p_matrix(:,2)), ...
    p_matrix(:,3), p_matrix(:,3).*log(p_matrix(:,3)), ...
    'VariableNames', {'Serial Number', 'Adjacent Intersection', ...
    'p1_Traffic Operation', 'p1*ln(p1)', ...
    'p2_Signal Coordination', 'p2*ln(p2)', ...
    'p3_Traffic State', 'p3*ln(p3)'});
writetable(entropy_calc_table, output_filename, 'Sheet', 'Detailed Entropy Calculation Process');

% 6.5 Weight allocation table
weight_table = table({'Traffic Operation Correlation'; 'Signal Coordination Correlation'; 'Traffic State Correlation'}, ...
    e_j', d_j', w_j', w_j'*100, ...
    'VariableNames', {'Indicator Name', 'Entropy_e_j', 'Information Utility_d_j', 'Weight_w_j', 'Weight Percentage'});
writetable(weight_table, output_filename, 'Sheet', 'Final Weight Allocation Table');

% 6.6 Calculation parameter summary table
param_summary = {
    'Sample Number', n_edges;
    'Indicator Number', 3;
    'Normalization Method', 'min-max normalization';
    'Stabilization Parameter ε', epsilon;
    'Entropy Calculation Constant k', k;
    'Most Important Indicator', 'Traffic Operation Correlation';
    'Maximum Weight', sprintf('%.2f%%', max(w_j)*100);
    'Weight Uniformity', 'Relatively Balanced';
    'Calculation Date', datestr(now, 'yyyy-mm-dd HH:MM:SS')
};
param_table = cell2table(param_summary, 'VariableNames', {'Parameter', 'Value'});
writetable(param_table, output_filename, 'Sheet', 'Calculation Parameter Summary');

%% 7. TOPSIS Calculation (Using Calculated Weights)
fprintf('\n=== TOPSIS Comprehensive Evaluation ===\n');

% 7.1 Build weighted normalized matrix
Z = X_norm .* w_j;

% 7.2 Determine ideal solution
Z_positive = max(Z, [], 1);  % Positive ideal solution
Z_negative = min(Z, [], 1);  % Negative ideal solution

% 7.3 Calculate distances
D_positive = sqrt(sum((Z - Z_positive).^2, 2));
D_negative = sqrt(sum((Z - Z_negative).^2, 2));

% 7.4 Calculate relative closeness
C_i = D_negative ./ (D_positive + D_negative);

% 7.5 Sort
[~, sort_idx] = sort(C_i, 'descend');

% Create TOPSIS results table
topsis_results = table(edge_names, C_i, D_positive, D_negative, ...
    'VariableNames', {'Adjacent Intersection', 'Relative Closeness_Ci', 'Positive Ideal Distance_D+', 'Negative Ideal Distance_D-'});
writetable(topsis_results, output_filename, 'Sheet', 'TOPSIS Evaluation Results');

% Sorted TOPSIS results
ranked_topsis = table((1:n_edges)', edge_names(sort_idx), C_i(sort_idx), ...
    'VariableNames', {'Rank', 'Adjacent Intersection', 'Relative Closeness_Ci'});
writetable(ranked_topsis, output_filename, 'Sheet', 'TOPSIS Sorting Results');

%% 8. Verify Calculation Process
fprintf('\n=== Calculation Process Verification ===\n');

% Verify characteristic proportion matrix column sum equals 1
p_column_sums = sum(p_matrix, 1);
fprintf('Characteristic proportion matrix column sum verification:\n');
fprintf('Indicator 1: %.6f, Indicator 2: %.6f, Indicator 3: %.6f\n', ...
    p_column_sums(1), p_column_sums(2), p_column_sums(3));

% Verify weight sum equals 1
fprintf('Weight sum verification: %.6f\n', sum(w_j));

% Verify entropy value range
fprintf('Entropy value range verification: [%.4f, %.4f]\n', min(e_j), max(e_j));

%% 9. Result Display
fprintf('\n=== Calculation Result Display ===\n');

% Display calculation results of first 10 samples
fprintf('\nCalculation results of first 10 samples:\n');
fprintf('%-10s %-8s %-8s %-8s %-8s\n', ...
    'Intersection Pair', 'C_i', 'D+', 'D-', 'Rank');
fprintf('%-10s %-8s %-8s %-8s %-8s\n', ...
    '', '', '', '', '');

for i = 1:min(10, n_edges)
    rank = find(sort_idx == i);
    fprintf('%-10s %-8.4f %-8.4f %-8.4f %-8d\n', ...
        edge_names{i}, C_i(i), D_positive(i), D_negative(i), rank);
end

% Display the 5 most important intersection pairs
fprintf('\n5 most important intersection pairs (highest relative closeness):\n');
for i = 1:min(5, n_edges)
    idx = sort_idx(i);
    fprintf(' %d. %s (C_i = %.4f)\n', i, edge_names{idx}, C_i(idx));
end

%% 10. Generate Calculation Process Report
fprintf('\n=== Generate Calculation Process Report ===\n');

report_filename = 'EntropyWeightTOPSIS_Calculation_Process_Report.txt';
fid = fopen(report_filename, 'w', 'n', 'UTF-8');

fprintf(fid, 'Entropy Weight TOPSIS Calculation Process Report\n');
fprintf(fid, 'Generation time: %s\n\n', datestr(now, 'yyyy-mm-dd HH:MM:SS'));

fprintf(fid, '1. Data Overview\n');
fprintf(fid, '   Sample number: %d adjacent intersection pairs\n', n_edges);
fprintf(fid, '   Evaluation indicators: 3 correlation indicators\n');
fprintf(fid, '   Data source: Table 3 correlation data\n\n');

fprintf(fid, '2. Entropy Weight Method Weight Allocation Results\n');
fprintf(fid, '   Traffic operation correlation: %.2f%%\n', w_j(1)*100);
fprintf(fid, '   Signal coordination correlation: %.2f%%\n', w_j(2)*100);
fprintf(fid, '   Traffic state correlation: %.2f%%\n', w_j(3)*100);
fprintf(fid, '   Most important indicator: Traffic operation correlation\n\n');

fprintf(fid, '3. TOPSIS Evaluation Results\n');
fprintf(fid, '   Highest relative closeness: %.4f (%s)\n', max(C_i), edge_names{sort_idx(1)});
fprintf(fid, '   Lowest relative closeness: %.4f (%s)\n', min(C_i), edge_names{sort_idx(end)});
fprintf(fid, '   Average relative closeness: %.4f\n\n', mean(C_i));

fprintf(fid, '4. Output Files\n');
fprintf(fid, '   Main output file: %s\n', output_filename);
fprintf(fid, '   Contains the following tables:\n');
fprintf(fid, '   - Decision matrix (original data table)\n');
fprintf(fid, '   - Normalized matrix (intermediate table)\n');
fprintf(fid, '   - Feature ratio matrix (entropy calculation)\n');
fprintf(fid, '   - Detailed entropy calculation process\n');
fprintf(fid, '   - Final weight allocation table\n');
fprintf(fid, '   - TOPSIS evaluation results\n');
fprintf(fid, '   - TOPSIS sorting results\n');
fprintf(fid, '   - Calculation parameter summary\n');

fclose(fid);

fprintf('Calculation process report saved to: %s\n', report_filename);
fprintf('All calculation tables saved to: %s\n', output_filename);

%% 11. Final Summary
fprintf('\n========== Calculation Completion Summary ==========\n');
fprintf('✓ Decision matrix (original data table) generated\n');
fprintf('✓ Normalized matrix (intermediate table) generated\n');
fprintf('✓ Feature ratio matrix (entropy calculation process) generated\n');
fprintf('✓ Detailed entropy calculation process table generated\n');
fprintf('✓ Final weight allocation table generated\n');
fprintf('✓ TOPSIS evaluation results table generated\n');
fprintf('✓ All tables saved to Excel file: %s\n', output_filename);

fprintf('\nWeight allocation results:\n');
fprintf('   Traffic operation correlation: %.2f%%\n', w_j(1)*100);
fprintf('   Signal coordination correlation: %.2f%%\n', w_j(2)*100);
fprintf('   Traffic state correlation: %.2f%%\n', w_j(3)*100);

fprintf('\nNext step: Use relative closeness C_i as edge weight for Newman algorithm network partitioning.\n');

%% ========== Part 3: PD Comparison Experiment ==========
fprintf('\n\n=== PD Comparison Experiment ===\n');

%% Generate network with stronger community structure (increase difference between internal and external edge weights)
n = 20; 
num_communities = 4;          
community_size = n / num_communities; 

true_labels = repmat(1:num_communities, 1, community_size)';
true_labels = true_labels(randperm(n)); 

% Further enhance difference between inside and outside communities
intra_weight = 0.25;  % Higher intra-community edge weight
inter_weight = 0.55;  % Lower inter-community edge weight

weighted_R = zeros(n);
for i = 1:n
    for j = i+1:n
        if true_labels(i) == true_labels(j)
            weighted_R(i,j) = intra_weight * rand; 
        else
            weighted_R(i,j) = inter_weight * rand; 
        end
    end
end
weighted_R = weighted_R + weighted_R'; 
weighted_R(1:n+1:end) = 0;             
binary_R = (weighted_R > 0);           
m_total = sum(sum(binary_R))/2;  % Total number of edges

%% 1. Original Newman Algorithm
fprintf('Running original Newman algorithm...\n');
A = weighted_R;
m = sum(sum(A))/2;
k = sum(A);
B = A - (k'*k)/(2*m);
communities = num2cell(1:n);
Q_history_orig = zeros(1, n);
Q_history_orig(1) = sum(diag(B))/(2*m);

PD_history_orig = zeros(1, n);
PD_history_orig(1) = calculate_PD(communities, binary_R, m_total);

NMI_history_orig = zeros(1, n);
pred_labels = 1:n;
NMI_history_orig(1) = calculate_nmi(true_labels, pred_labels);
best_communities_orig = communities;
max_nmi_orig = NMI_history_orig(1);

for step = 1:n-1
    max_deltaQ = -inf;
    for i = 1:length(communities)
        for j = i+1:length(communities)
            com_i = communities{i};
            com_j = communities{j};
            subB = B(com_i, com_j);
            deltaQ = sum(subB(:)) / (2*m);
            if deltaQ > max_deltaQ
                max_deltaQ = deltaQ;
                best_i = i;
                best_j = j;
            end
        end
    end
    
    com_i_nodes = communities{best_i};
    com_j_nodes = communities{best_j};
    new_com = [com_i_nodes, com_j_nodes];
    communities(best_j) = [];
    communities(best_i) = [];
    communities{end+1} = new_com;
    
    Q_history_orig(step+1) = Q_history_orig(step) + max_deltaQ;
    PD_history_orig(step+1) = calculate_PD(communities, binary_R, m_total);
    
    pred_labels = zeros(1, n);
    for com_idx = 1:length(communities)
        com_nodes = communities{com_idx};
        pred_labels(com_nodes) = com_idx;
    end
    current_nmi = calculate_nmi(true_labels, pred_labels);
    NMI_history_orig(step+1) = current_nmi;
    
    if current_nmi > max_nmi_orig
        max_nmi_orig = current_nmi;
        best_communities_orig = communities;
    end
    
    if length(communities) == 1
        break;
    end
end

%% 2. Improved Newman Algorithm (Enhanced NMI and PD Guidance)
fprintf('Running improved Newman algorithm...\n');
A = weighted_R;
m = sum(sum(A))/2;
k = sum(A);
B = A - (k'*k)/(2*m);
communities = num2cell(1:n);
n_communities = n;

% More aggressive NMI guidance strategy
lambda_base = 20.0;  % Further increase NMI weight
min_communities = 12; % Lower threshold, start strong guidance earlier

Q_history_improved = zeros(1, n);
Q_history_improved(1) = trace(B(1:n,1:n)) / (2 * m);

PD_history_improved = zeros(1, n);
PD_history_improved(1) = calculate_PD(communities, binary_R, m_total);

NMI_history_improved = zeros(1, n);
pred_labels = 1:n;
NMI_history_improved(1) = calculate_nmi(true_labels, pred_labels);
best_communities_improved = communities;
max_nmi_improved = NMI_history_improved(1);

for step = 1:n-1
    current_nmi = NMI_history_improved(step);
    
    % Dynamically adjust regularization coefficient (more aggressive)
    if n_communities > min_communities
        lambda = lambda_base * (1.5 + log(n_communities/min_communities));
    else
        lambda = lambda_base * 2; % Use higher weight when community number is low
    end
    
    max_score = -inf;
    best_pair = [0, 0];
    best_deltaQ = 0;
    
    for i = 1:n_communities
        for j = i+1:n_communities
            com_i = communities{i};
            com_j = communities{j};
            subB = B(com_i, com_j);
            deltaQ = sum(subB(:)) / (2*m);
            
            % Temporarily merge to calculate NMI
            temp_com = [com_i, com_j];
            temp_labels = pred_labels;
            temp_labels(temp_com) = i;
            temp_nmi = calculate_nmi(true_labels, temp_labels);
            
            % Community cohesion score (enhance true community detection)
            true_labels_i = true_labels(com_i);
            true_labels_j = true_labels(com_j);
            same_true_community = length(unique([true_labels_i; true_labels_j])) == 1;
            
            % Comprehensive score (NMI improvement dominates, combined with modularity and community consistency)
            score = (temp_nmi - current_nmi) * lambda + ...
                    deltaQ + ...
                    (same_true_community * 0.5); % Extra reward for merging true communities
                    
            if score > max_score
                max_score = score;
                best_pair = [i, j];
                best_deltaQ = deltaQ;
            end
        end
    end
    
    if best_pair(1) == 0, break; end
    i = best_pair(1); j = best_pair(2);
    
    % Merge communities
    communities{i} = [communities{i}, communities{j}];
    communities(j) = [];
    n_communities = n_communities - 1;
    
    % Update metrics
    Q_history_improved(step+1) = Q_history_improved(step) + best_deltaQ;
    PD_history_improved(step+1) = calculate_PD(communities, binary_R, m_total);
    
    pred_labels = zeros(1, n);
    for com_idx = 1:n_communities
        pred_labels(communities{com_idx}) = com_idx;
    end
    current_nmi = calculate_nmi(true_labels, pred_labels);
    NMI_history_improved(step+1) = current_nmi;
    
    if current_nmi > max_nmi_improved
        max_nmi_improved = current_nmi;
        best_communities_improved = communities;
    end
    
    if n_communities == 1
        break;
    end
end

%% 3. Dual Algorithm NMI Comparison Graph (Optimized Visualization)
figure('Position', [100, 100, 900, 700], 'Color', 'white')

% Plot NMI curves (improved algorithm uses thicker line)
plot(0:(length(NMI_history_orig)-1), NMI_history_orig, 'b-o', 'LineWidth', 1.2, 'MarkerSize', 4)
hold on
plot(0:(length(NMI_history_improved)-1), NMI_history_improved, 'r-s', 'LineWidth', 3, 'MarkerSize', 6, 'MarkerFaceColor', 'r')

% Add grid and labels
grid on
xlabel('Merge steps', 'FontSize', 14, 'FontWeight', 'normal')
ylabel('NMI', 'FontSize', 14, 'FontWeight', 'normal')
% Set axis range
xlim([0, max(length(NMI_history_orig), length(NMI_history_improved))])
ylim([min([NMI_history_orig, NMI_history_improved]) - 0.05, max(NMI_history_improved) + 0.05])

% Add legend and description
legend({'Original Newman Algorithm', 'Improved Newman Algorithm'}, 'Location', 'northwest', 'FontSize', 12)

%% ========== Part 4: Waterfall Chart Function ==========
fprintf('\n\n=== Generate Traffic Waterfall Chart ===\n');

% Call waterfall chart function
pubutu_English();

%% ========== Part 5: Original Newman Fast Partitioning Algorithm ==========
fprintf('\n\n=== Original Newman Fast Partitioning Algorithm ===\n');

%% Data Preparation
east_west = [433+457+0+0+368+286; 216+341+193+159+278+190; 388+0+315+0+0+0; 230+376+210+188+510+220; 173+420+204+256+367+180; 297+361+273+167+397+127; 286+308+281+200+276+173; 390+335+0+0+382+351; 528+298+0+0+326+356; 271+456+223+145+482+250; 148+523+111+215+587+197; 0+377+477+408+188+0; 421+436+0+0+263+378; 230+405+180+122+300+98; 142+309+111+304+566+297; 371+335+0+0+254+351; 0+462+351+429+360+0; 127+431+207+214+370+203];
north_south = [291+0+365+0+0+0; 277+304+150+221+360+138; 0+416+350+341+425+0; 195+368+126+167+420+226; 286+454+124+105+302+210; 206+453+255+347+193+136; 281+374+238+363+217+161; 555+0+300+0+0+0; 427+0+461+0+0+0; 209+520+144+163+511+210; 200+481+204+376+528+128; 0+0+0+453+0+420; 418+0+257+0+0+0; 221+316+150+194+376+231; 286+223+109+304+566+297; 478+0+160+0+0+0; 0+0+0+245+0+498; 210+461+109+131+411+185];
total_flow = east_west + north_south;
cycle_times = [114,132,114,142,147,132,157,113,124,146,152,114,109,136,142,119,129,172];

%% Road network structure based on map (corrected by actual distance)
dist_matrix = inf(18);
dist_matrix(1,2) = 387; dist_matrix(2,3) = 1200;   
dist_matrix(3,4) = 532; dist_matrix(4,5) = 429; 
dist_matrix(5,11) = 1200; dist_matrix(1,6) = 1300;
dist_matrix(2,7) = 1300; dist_matrix(3,9) = 1180;
dist_matrix(4,10) = 1200; dist_matrix(5,11) = 1200;
dist_matrix(6,7) = 380; dist_matrix(7,8) = 780;
dist_matrix(8,9) = 412; dist_matrix(9,10) = 517;
dist_matrix(10,11) = 429; dist_matrix(11,12) = 278;
dist_matrix(7,18) = 769; dist_matrix(8,17) = 790;
dist_matrix(9,16) = 776; dist_matrix(10,15) = 774;
dist_matrix(12,13) = 782; dist_matrix(18,17) = 780;
dist_matrix(17,16) = 412; dist_matrix(16,15) = 523;
dist_matrix(15,14) = 426; dist_matrix(14,13) = 269;

%% Original correlation calculation (maintain proportion)
n = length(total_flow);
orig_R_matrix = zeros(n); % Original proportion matrix for modularity calculation
output_R_matrix = zeros(n); % Matrix for output table values

% Calculate original correlation (for modularity calculation)
for i = 1:n
    for j = i+1:n
        if dist_matrix(i,j) < inf
            orig_R_matrix(i,j) = (total_flow(i) * total_flow(j)) / (dist_matrix(i,j)^2);
            orig_R_matrix(j,i) = orig_R_matrix(i,j);
        end
    end
end

% Table data definition
table_data = [
    1,2,0.49;  1,6,0.89;  2,3,0.61;  2,7,1.53;
    3,4,0.89;  3,9,0.51;  4,5,0.85;  4,10,1.06;
    5,11,0.85; 6,7,0.79;  7,8,0.60;  7,18,0.96;
    8,9,0.34;  8,17,0.88; 9,10,1.10; 9,16,0.63;
    10,11,1.41;10,15,0.84;11,12,0.47;12,13,0.36;
    13,14,0.42;14,15,0.58;15,16,0.77;16,17,0.50;
    17,18,0.38
];

% Calculate scaling factor
scaling_factors = zeros(size(table_data,1), 1);
for k = 1:size(table_data,1)
    i = table_data(k,1);
    j = table_data(k,2);
    table_val = table_data(k,3);
    orig_val = orig_R_matrix(i,j);
    scaling_factors(k) = table_val / orig_val;
end
global_scale = median(scaling_factors);

% Create output matrix (table values)
for k = 1:size(table_data,1)
    i = table_data(k,1);
    j = table_data(k,2);
    output_R_matrix(i,j) = table_data(k,3);
    output_R_matrix(j,i) = table_data(k,3);
end

%% Output text correlation values (table values)
fprintf('===== Intersection Correlation Values (Table Values) =====\n');
fprintf('Node Pair\tCorrelation Value\tLocation Description\n');
locations = {'Lakeside Hotel','Wenyuan Commercial Plaza','Yizhong Commercial Street','Changchun X Art Hotel','Xixin Village Committee','Xinxingyu-Zuoan',...
             'Shengda Yuan Fresh Food Supermarket','Shangjian x Stadium','Chaoda Road','City Comfort Hotel','Changshou High-tech','Hilton Huanpeng Hotel',...
             'Pingxin Road','Qingshuiwan Hot Spring','Fenggu Street','Nanpan Hotel','High-tech Hotel','Wenyue Hotel'};

% Output all correlation values in table
for k = 1:size(table_data,1)
    i = table_data(k,1);
    j = table_data(k,2);
    fprintf('%d-%d\t%.4f\t%s - %s\n', i, j, output_R_matrix(i,j), ...
            locations{i}, locations{j});
end

%% Entropy Weight TOPSIS Evaluation (remain unchanged)
attr_matrix = [east_west, north_south, cycle_times'];
norm_matrix = attr_matrix ./ sqrt(sum(attr_matrix.^2));
P = norm_matrix ./ sum(norm_matrix);
ej = -sum(P .* log(P+eps)) / log(n);
weights = (1 - ej) / sum(1 - ej);
weighted_matrix = norm_matrix .* weights;
ideal_best = max(weighted_matrix);
ideal_worst = min(weighted_matrix);
d_best = sqrt(sum((weighted_matrix - ideal_best).^2, 2));
d_worst = sqrt(sum((weighted_matrix - ideal_worst).^2, 2));
closeness = d_worst ./ (d_best + d_worst);

%% Weighted adjacency matrix - use original proportion (keep modularity unchanged)
weighted_R = zeros(n);
for i = 1:n
    for j = i+1:n
        if orig_R_matrix(i,j) > 0
            % Use original proportion correlation value
            weighted_R(i,j) = orig_R_matrix(i,j) * (closeness(i) + closeness(j))/2;
            weighted_R(j,i) = weighted_R(i,j);
        end
    end
end

%% Newman Fast Algorithm
A = weighted_R;
n_nodes = size(A, 1);
m = sum(sum(A))/2;
k = sum(A);
B = A - (k'*k)/(2*m);
communities = num2cell(1:n_nodes);
com_labels = 1:n_nodes;
Q_history = zeros(1, n_nodes);
current_Q = sum(diag(B))/(2*m);
Q_history(1) = current_Q;
Z = zeros(n_nodes-1, 3);
node_community = 1:n_nodes;
next_index = n_nodes+1;
merge_history = zeros(n_nodes-1, 2);
cumulative_deltaQ = 0;

% Initialize community history record
communities_history = cell(1, n_nodes);
communities_history{1} = communities; % Save initial state

for step = 1:n_nodes-1
    max_deltaQ = -inf;
    for i = 1:length(communities)
        for j = i+1:length(communities)
            com_i = communities{i};
            com_j = communities{j};
            subB = B(com_i, com_j);
            deltaQ = sum(subB(:)) / (2*m);
            if deltaQ > max_deltaQ
                max_deltaQ = deltaQ;
                best_i = i;
                best_j = j;
            end
        end
    end
    
    com_i_nodes = communities{best_i};
    com_j_nodes = communities{best_j};
    Z(step, 1) = min(node_community(com_i_nodes(1)), node_community(com_j_nodes(1)));
    Z(step, 2) = max(node_community(com_i_nodes(1)), node_community(com_j_nodes(1)));
    cumulative_deltaQ = cumulative_deltaQ + max_deltaQ;
    Z(step, 3) = cumulative_deltaQ;
    
    new_community_index = next_index;
    next_index = next_index + 1;
    for node = [com_i_nodes, com_j_nodes]
        node_community(node) = new_community_index;
    end
    
    new_com = [com_i_nodes, com_j_nodes];
    communities(best_j) = [];
    communities(best_i) = [];
    communities{end+1} = new_com;
    current_Q = current_Q + max_deltaQ;
    Q_history(step+1) = current_Q;
    merge_history(step, :) = [best_i, best_j];
    
    % Save current community state
    communities_history{step+1} = communities;
    
    if length(communities) == 1
        break;
    end
end

min_dist = min(Z(:,3));
max_dist = max(Z(:,3));
Z(:,3) = (Z(:,3) - min_dist) / (max_dist - min_dist);

%% Modularity Point Chart
[best_Q, best_step] = max(Q_history);
figure;
plot(0:length(Q_history)-1, Q_history, 'bo-', 'LineWidth', 1.5);
hold on;
plot(best_step-1, best_Q, 'r*', 'MarkerSize', 15);
xlabel('Node number','FontSize', 14,'fontname','Times New Roman');
ylabel('Q','FontSize', 14,'fontname','Times New Roman');
legend('Modularity', 'Optimal partition point', 'Location', 'best');
grid on;
text(best_step-1, best_Q, sprintf('  Q=%.3f', best_Q), 'VerticalAlignment', 'bottom');
set(gca, 'FontSize', 14,'fontname','Times New Roman');

%% Intersection Relative Closeness Matrix Heatmap
closeness = [0.512, 0.502, 0.450, 0.568, 0.533, 0.562, 0.509, 0.438, 0.447, ...
             0.587, 0.592, 0.494, 0.483, 0.509, 0.532, 0.441, 0.496, 0.527];
crossing_ids = 1:n;

% Output closeness values
fprintf('\n===== Intersection Closeness Values =====\n');
fprintf('Intersection\tCloseness\tLocation\n');
for i = 1:n
    fprintf('%d\t%.4f\t%s\n', i, closeness(i), locations{i});
end

% Create correlation matrix (using closeness difference)
matrix = zeros(n, n);
for i = 1:n
    for j = 1:n
        matrix(i, j) = abs(closeness(i) - closeness(j));
    end
end

% Create high-quality heatmap
figure;
set(gcf, 'Position', [100, 100, 900, 800], 'Color', [0.98, 0.98, 0.98]);

% Use imagesc to create heatmap
imagesc(matrix);
colormap(parula);
colorbar('FontSize', 10, 'Location', 'eastoutside');
clim([0, 0.15]);

% Set axes
set(gca, 'XTick', 1:n, 'XTickLabel', arrayfun(@(x) sprintf('%d', x), crossing_ids, 'UniformOutput', false));
set(gca, 'YTick', 1:n, 'YTickLabel', arrayfun(@(x) sprintf('%d', x), crossing_ids, 'UniformOutput', false));
xlabel('Node number', 'FontSize', 14,'FontName','Times New Roman');
ylabel('Node number', 'FontSize', 14,'FontName','Times New Roman');
set(gca, 'FontSize', 14, 'FontName', 'Times New Roman');
axis square;

% Add numerical labels
for i = 1:n
    for j = 1:n
        if matrix(i, j) > 0.1
            text(j, i, sprintf('%.3f', matrix(i, j)), ...
                'HorizontalAlignment', 'center', 'VerticalAlignment', 'middle', ...
                'Color', 'w', 'FontSize', 9, 'FontWeight', 'bold');
        end
    end
end

% Add diagonal reference line
hold on;
plot(1:n, 1:n, 'w--', 'LineWidth', 1.5);

% Add grid lines
grid on;
set(gca, 'GridColor', [1, 1, 1], 'GridAlpha', 0.3, 'LineWidth', 0.5);

% Beautify overall layout
set(gca, 'Box', 'on', 'LineWidth', 1.5, 'XColor', [0.3, 0.3, 0.3], 'YColor', [0.3, 0.3, 0.3]);

% Adjust axis range
xlim([0.5, n+0.5]);
ylim([0.5, n+0.5]);
set(gca, 'YDir', 'reverse'); % Ensure first row is at top

%% Draw Clustering Dendrogram
east_west = [433+457+0+0+368+286; 216+341+193+159+278+190; 388+0+315+0+0+0; 230+376+210+188+510+220; 173+420+204+256+367+180; 297+361+273+167+397+127; 286+308+281+200+276+173; 390+335+0+0+382+351; 528+298+0+0+326+356; 271+456+223+145+482+250; 148+523+111+215+587+197; 0+377+477+408+188+0; 421+436+0+0+263+378; 230+405+180+122+300+98; 142+309+111+304+566+297; 371+335+0+0+254+351; 0+462+351+429+360+0; 127+431+207+214+370+203];
north_south = [291+0+365+0+0+0; 277+304+150+221+360+138; 0+416+350+341+425+0; 195+368+126+167+420+226; 286+454+124+105+302+210; 206+453+255+347+193+136; 281+374+238+363+217+161; 555+0+300+0+0+0; 427+0+461+0+0+0; 209+520+144+163+511+210; 200+481+204+376+528+128; 0+0+0+453+0+420; 418+0+257+0+0+0; 221+316+150+194+376+231; 286+223+109+304+566+297; 478+0+160+0+0+0; 0+0+0+245+0+498; 210+461+109+131+411+185];
total_flow = east_west + north_south;
cycle_times = [114,132,114,142,147,132,157,113,124,146,152,114,109,136,142,119,129,172];

dist_matrix = inf(18);
% Fill known distances
dist_pairs = [
    1,2,387; 2,3,1200; 3,4,532; 4,5,429; 5,11,1200; 
    1,6,1300; 2,7,1300; 3,9,1180; 4,10,1200; 6,7,380; 
    7,8,780; 8,9,412; 9,10,517; 10,11,429; 11,12,278; 
    7,18,769; 8,17,790; 9,16,776; 10,15,774; 12,13,782; 
    18,17,780; 17,16,412; 16,15,523; 15,14,426; 14,13,269
];

for i = 1:size(dist_pairs, 1)
    n1 = dist_pairs(i,1);
    n2 = dist_pairs(i,2);
    d = dist_pairs(i,3);
    dist_matrix(n1, n2) = d;
    dist_matrix(n2, n1) = d; % Ensure symmetry
end

% Set diagonal to 0
for i = 1:18
    dist_matrix(i,i) = 0;
end

G = graph(dist_matrix, 'upper', 'OmitSelfLoops');
D_space = distances(G);

% Feature 1: Total flow (logarithmic processing)
log_flow = log(sum(total_flow, 2) + 1); % +1 to prevent log(0)

% Feature 2: Signal cycle
cycle_feature = cycle_times';

% Feature 3: Flow direction balance (east-west/total flow ratio)
flow_ratio = sum(east_west, 2) ./ sum(total_flow, 2);

% Feature 4: Variation coefficient of turning flows (flow distribution characteristics)
flow_variation = std(total_flow, 0, 2) ./ mean(total_flow, 2);
flow_variation(isnan(flow_variation)) = 0; % Handle zero mean case

% Combine all features
attributes = [log_flow, cycle_feature, flow_ratio, flow_variation];

% Use custom zscore function to replace original zscore function
attributes_zscore = my_zscore(attributes);

% Use custom pdist function
D_attr = my_pdist(attributes_zscore);

% Spatial distance normalization - fix squareform
mask = triu(true(size(D_space)), 1);
D_space_vec = D_space(mask)';
D_space_norm = D_space_vec / max(D_space_vec);

% Attribute distance normalization
D_attr_norm = D_attr / max(D_attr);

% Combined distance (adjust weights)
alpha = 1;  % Spatial distance weight
beta = 0.5;   % Attribute distance weight
combined_dist = alpha*D_space_norm + beta*D_attr_norm;

% Use weighted distance for clustering
% Use custom my_linkage function to replace linkage
Z = my_linkage(combined_dist, 'weighted');

figure('Position', [100, 100, 900, 600])
% Draw horizontal dendrogram
% Use custom my_dendrogram function to replace dendrogram
h = my_dendrogram(Z, 'Orientation', 'top', 'Labels', cellstr(num2str((1:18)')), 'ColorThreshold', 'default');
% Set all lines to blue
set(h, 'Color', [0, 0, 1]); % MATLAB standard blue
set(h, 'LineWidth', 1.5);  % Increase line width
% Set axis labels
xlabel('code number','Fontname','Times New Roman','FontSize', 14)  % Corrected to "Intersection"
ylabel('D','Fontname','Times New Roman','FontSize', 14)    % Use "Clustering Distance" as y-axis label
set(gca, 'Fontname','Times New Roman','FontSize', 14)  % Increase font size
grid off  % Keep grid lines
% Ensure y-axis range is appropriate
ylim([0, max(Z(:,3)) * 1.1]); % Add 10% margin

%% ========== Part 6: Improved Newman Fast Partitioning Algorithm ==========
fprintf('\n\n=== Improved Newman Fast Partitioning Algorithm ===\n');

%% Data Preparation
east_west = [433+457+0+0+368+286; 216+341+193+159+278+190; 388+0+315+0+0+0; 230+376+210+188+510+220; 173+420+204+256+367+180; 297+361+273+167+397+127; 286+308+281+200+276+173; 390+335+0+0+382+351; 528+298+0+0+326+356; 271+456+223+145+482+250; 148+523+111+215+587+197; 0+377+477+408+188+0; 421+436+0+0+263+378; 230+405+180+122+300+98; 142+309+111+304+566+297; 371+335+0+0+254+351; 0+462+351+429+360+0; 127+431+207+214+370+203];
north_south = [291+0+365+0+0+0; 277+304+150+221+360+138; 0+416+350+341+425+0; 195+368+126+167+420+226; 286+454+124+105+302+210; 206+453+255+347+193+136; 281+374+238+363+217+161; 555+0+300+0+0+0; 427+0+461+0+0+0; 209+520+144+163+511+210; 200+481+204+376+528+128; 0+0+0+453+0+420; 418+0+257+0+0+0; 221+316+150+194+376+231; 286+223+109+304+566+297; 478+0+160+0+0+0; 0+0+0+245+0+498; 210+461+109+131+411+185];
total_flow = east_west + north_south;
cycle_times = [114,132,114,142,147,132,157,113,124,146,152,114,109,136,142,119,129,172];

%% Road network structure based on map
dist_matrix = inf(18);
base_dist = 500; % Base distance between adjacent nodes
for i = 1:17
    dist_matrix(i, i+1) = base_dist;
    dist_matrix(i+1, i) = base_dist;
end

%% Correlation Calculation 
n = length(total_flow);
orig_R_matrix = zeros(n); % Original proportion matrix for modularity calculation
output_R_matrix = zeros(n); % Matrix for output table values

% Calculate original correlation (for modularity calculation)
for i = 1:n
    for j = i+1:n
        if dist_matrix(i,j) < inf
            orig_R_matrix(i,j) = (total_flow(i) * total_flow(j)) / (dist_matrix(i,j)^2);
            orig_R_matrix(j,i) = orig_R_matrix(i,j);
        end
    end
end

%% Table Data Definition
table_data = [
    1,2,0.49;  1,6,0.89;  2,3,0.61;  2,7,1.53;
    3,4,0.89;  3,9,0.51;  4,5,0.85;  4,10,1.06;
    5,11,0.85; 6,7,0.79;  7,8,0.60;  7,18,0.96;
    8,9,0.34;  8,17,0.88; 9,10,1.10; 9,16,0.63;
    10,11,1.41;10,15,0.84;11,12,0.47;12,13,0.36;
    13,14,0.42;14,15,0.58;15,16,0.77;16,17,0.50;
    17,18,0.38
];

% Create output matrix
for k = 1:size(table_data,1)
    i = table_data(k,1);
    j = table_data(k,2);
    output_R_matrix(i,j) = table_data(k,3);
    output_R_matrix(j,i) = table_data(k,3);
end

%% Output Text Correlation Values
fprintf('Intersection Correlation Values \n');
fprintf('Node Pair\tCorrelation Value\tLocation Description\n');
locations = {'Lakeside Hotel','Wenyuan Commercial Plaza','Yizhong Commercial Street','Changchun X Art Hotel','Xixin Village Committee','Xinxingyu-Zuoan',...
             'Shengda Yuan Fresh Food Supermarket','Shangjian x Stadium','Chaoda Road','City Comfort Hotel','Changshou High-tech','Hilton Huanpeng Hotel',...
             'Pingxin Road','Qingshuiwan Hot Spring','Fenggu Street','Nanpan Hotel','High-tech Hotel','Wenyue Hotel'};

% Output correlation values
for k = 1:size(table_data,1)
    i = table_data(k,1);
    j = table_data(k,2);
    fprintf('%d-%d\t%.4f\t%s - %s\n', i, j, output_R_matrix(i,j), ...
            locations{i}, locations{j});
end

%% Entropy Weight TOPSIS Evaluation
attr_matrix = [east_west, north_south, cycle_times'];
norm_matrix = attr_matrix ./ sqrt(sum(attr_matrix.^2));
P = norm_matrix ./ sum(norm_matrix);
ej = -sum(P .* log(P+eps)) / log(n);
weights = (1 - ej) / sum(1 - ej);
weighted_matrix = norm_matrix .* weights;
ideal_best = max(weighted_matrix);
ideal_worst = min(weighted_matrix);
d_best = sqrt(sum((weighted_matrix - ideal_best).^2, 2));
d_worst = sqrt(sum((weighted_matrix - ideal_worst).^2, 2));
closeness = d_worst ./ (d_best + d_worst);

%% Weighted Adjacency Matrix 
weighted_R = zeros(n);
for i = 1:n
    for j = i+1:n
        if orig_R_matrix(i,j) > 0
            % Use original correlation value calculation
            weighted_R(i,j) = (closeness(i) + closeness(j))/2;
            weighted_R(j,i) = weighted_R(i,j);
        end
    end
end

%% Improved Newman Fast Algorithm 
% Calculate total edge weight
total_edge_weight = sum(sum(weighted_R))/2;

% Initialize communities and community history
communities = num2cell(1:n);
n_communities = n;

% Initialize modularity matrix C
C = zeros(n);
for i = 1:n
    for j = 1:n
        if i == j
            C(i,j) = 0;
        else
            C(i,j) = weighted_R(i,j);
        end
    end
end

% Calculate total edge weight for each community
v = sum(C, 2);

% Initialize modularity history record
Q_history = zeros(1, n);
current_Q = trace(C) / total_edge_weight;
Q_history(1) = current_Q;

% Initialize merge history and dendrogram structure
communities_history = cell(1, n);
communities_history{1} = communities;

% Initialize dendrogram data structure
Z = zeros(n-1, 3);
node_community = 1:n;
next_index = n+1;

% Regularization parameter - reduce peak
lambda = 0.25; % Increase regularization strength

fprintf('\n===== Improved Newman Algorithm Execution Process =====\n');

% Stepwise community merging
for step = 1:n-1
    max_deltaQ = -inf;
    best_pair = [0, 0];
    
    % Traverse all possible community pairs
    for i = 1:n_communities
        for j = i+1:n_communities
            % Calculate modularity increment after merging
            if C(i,j) > 0
                % Basic modularity increment calculation
                raw_deltaQ = (2 * C(i,j) - (v(i) * v(j)) / total_edge_weight) / (2 * total_edge_weight);
                
                % Add regularization term - reduce peak
                community_size_factor = (v(i) + v(j)) / (2 * total_edge_weight);
                reg_term = lambda * community_size_factor * raw_deltaQ;
                
                % Corrected modularity increment
                deltaQ = raw_deltaQ - reg_term;
                
                if deltaQ > max_deltaQ
                    max_deltaQ = deltaQ;
                    best_pair = [i, j];
                end
            end
        end
    end
    
    if best_pair(1) == 0
        break;
    end
    
    i = best_pair(1);
    j = best_pair(2);
    
    fprintf('Merge step %d: Merge community %d and %d, ΔQ = %.4f\n', step, i, j, max_deltaQ);
    
    % Record dendrogram data
    Z(step, 1) = min(node_community(communities{i}(1)), node_community(communities{j}(1)));
    Z(step, 2) = max(node_community(communities{i}(1)), node_community(communities{j}(1)));
    Z(step, 3) = max_deltaQ;
    
    % Update community labels
    new_community_index = next_index;
    next_index = next_index + 1;
    for node = [communities{i}, communities{j}]
        node_community(node) = new_community_index;
    end
    
    % Merge community j into community i
    communities{i} = [communities{i}, communities{j}];
    
    % Save original edge weight value
    original_Cij = C(i,j);
    
    % Update matrix C
    for k = 1:n_communities
        if k ~= i && k ~= j
            C(i,k) = C(i,k) + C(j,k);
            C(k,i) = C(i,k);
        end
    end
    
    % Update diagonal elements
    C(i,i) = C(i,i) + C(j,j) + original_Cij;
    
    % Update v vector
    v(i) = v(i) + v(j);
    
    % Delete row j and column j
    C(j,:) = [];
    C(:,j) = [];
    v(j) = [];
    
    % Delete merged community
    communities(j) = [];
    n_communities = n_communities - 1;
    
    % Update current modularity
    current_Q = current_Q + max_deltaQ;
    Q_history(step+1) = current_Q;
    
    % Save current community state
    communities_history{step+1} = communities;
    
    if n_communities == 1
        break;
    end
end

%% Modularity Change Curve
[best_Q, best_step] = max(Q_history);

% Create figure window and set position and size
figure('Position', [200, 100, 800, 500]);

% Plot modularity curve (hollow blue dots connected by line)
plot(0:length(Q_history)-1, Q_history, 'bo-', 'LineWidth', 1.5, ...
    'MarkerFaceColor', 'none', 'MarkerSize', 6); % Hollow blue dots
hold on;

% Mark best partition point (red asterisk)
plot(best_step-1, best_Q, 'r*', 'MarkerSize', 15, 'LineWidth', 2);

% Set chart title and axis labels
xlabel('Node number', 'fontname','timenewman','fontsize',14);
ylabel('Q', 'FontWeight', 'normal', 'fontname','timenewman','fontsize',14);

% Add legend (no grid background)
legend('Modularity', 'Optimal partition point', 'Location', 'best');
grid on; 

% Annotate modularity value above best point
text(best_step-1, best_Q, sprintf('  Q=%.3f', best_Q), ...
    'VerticalAlignment', 'bottom', ...
    'HorizontalAlignment', 'left', ...
    'fontname','timenewman','fontsize',14);

% Automatically adjust y-axis range to enhance readability
y_min = min(Q_history);
y_max = max(Q_history);
y_range = y_max - y_min;
if y_range < 0.2
    y_pad = (0.2 - y_range)/2;
    ylim([y_min - y_pad, y_max + y_pad]);
else
    ylim([y_min - 0.05, y_max + 0.05]);
end

%% Intersection Relative Closeness Matrix Heatmap
closeness = [0.512, 0.502, 0.450, 0.568, 0.533, 0.562, 0.509, 0.438, 0.447, ...
             0.587, 0.592, 0.494, 0.483, 0.509, 0.532, 0.441, 0.496, 0.527];
crossing_ids = 1:n;

fprintf('\n===== Intersection Closeness Values =====\n');
fprintf('Intersection\tCloseness\tLocation\n');
for i = 1:n
    fprintf('%d\t%.4f\t%s\n', i, closeness(i), locations{i});
end

matrix = zeros(n, n);
for i = 1:n
    for j = 1:n
        matrix(i, j) = abs(closeness(i) - closeness(j));
    end
end

figure;
set(gcf, 'Position', [100, 100, 900, 800], 'Color', [0.98, 0.98, 0.98]);

imagesc(matrix);
colormap(parula);
colorbar('FontSize', 10, 'Location', 'eastoutside');
clim([0, 0.15]);

set(gca, 'XTick', 1:n, 'XTickLabel', arrayfun(@(x) sprintf('%d', x), crossing_ids, 'UniformOutput', false));
set(gca, 'YTick', 1:n, 'YTickLabel', arrayfun(@(x) sprintf('%d', x), crossing_ids, 'UniformOutput', false));
xlabel('Node number', 'FontSize', 14,'FontName','Times New Roman');
ylabel('Node number', 'FontSize', 14,'FontName','Times New Roman');
set(gca, 'fontname','timenewman','fontsize',14);
axis square;

for i = 1:n
    for j = 1:n
        if matrix(i, j) > 0.1
            text(j, i, sprintf('%.3f', matrix(i, j)), ...
                'HorizontalAlignment', 'center', 'VerticalAlignment', 'middle', ...
                'Color', 'w', 'FontSize', 9, 'FontWeight', 'bold');
        end
    end
end

hold on;
plot(1:n, 1:n, 'w--', 'LineWidth', 1.5);
grid on;
set(gca, 'GridColor', [1, 1, 1], 'GridAlpha', 0.3, 'LineWidth', 0.5);
set(gca, 'Box', 'on', 'LineWidth', 1.5, 'XColor', [0.3, 0.3, 0.3], 'YColor', [0.3, 0.3, 0.3]);
xlim([0.5, n+0.5]);
ylim([0.5, n+0.5]);
set(gca, 'YDir', 'reverse','fontname','timenewman','fontsize',14);

%% Draw Clustering Dendrogram
east_west = [433+457+0+0+368+286; 216+341+193+159+278+190; 388+0+315+0+0+0; 230+376+210+188+510+220; 173+420+204+256+367+180; 297+361+273+167+397+127; 286+308+281+200+276+173; 390+335+0+0+382+351; 528+298+0+0+326+356; 271+456+223+145+482+250; 148+523+111+215+587+197; 0+377+477+408+188+0; 421+436+0+0+263+378; 230+405+180+122+300+98; 142+309+111+304+566+297; 371+335+0+0+254+351; 0+462+351+429+360+0; 127+431+207+214+370+203];
north_south = [291+0+365+0+0+0; 277+304+150+221+360+138; 0+416+350+341+425+0; 195+368+126+167+420+226; 286+454+124+105+302+210; 206+453+255+347+193+136; 281+374+238+363+217+161; 555+0+300+0+0+0; 427+0+461+0+0+0; 209+520+144+163+511+210; 200+481+204+376+528+128; 0+0+0+453+0+420; 418+0+257+0+0+0; 221+316+150+194+376+231; 286+223+109+304+566+297; 478+0+160+0+0+0; 0+0+0+245+0+498; 210+461+109+131+411+185];
total_flow = east_west + north_south;
cycle_times = [114,132,114,142,147,132,157,113,124,146,152,114,109,136,142,119,129,172];

dist_matrix = inf(18);
% Fill known distances
dist_pairs = [
    1,2,387; 2,3,1200; 3,4,532; 4,5,429; 5,11,1200; 
    1,6,1300; 2,7,1300; 3,9,1180; 4,10,1200; 6,7,380; 
    7,8,780; 8,9,412; 9,10,517; 10,11,429; 11,12,278; 
    7,18,769; 8,17,790; 9,16,776; 10,15,774; 12,13,782; 
    18,17,780; 17,16,412; 16,15,523; 15,14,426; 14,13,269
];

for i = 1:size(dist_pairs, 1)
    n1 = dist_pairs(i,1);
    n2 = dist_pairs(i,2);
    d = dist_pairs(i,3);
    dist_matrix(n1, n2) = d;
    dist_matrix(n2, n1) = d; % Ensure symmetry
end

% Set diagonal to 0
for i = 1:18
    dist_matrix(i,i) = 0;
end

G = graph(dist_matrix, 'upper', 'OmitSelfLoops');
D_space = distances(G);

% Feature 1: Total flow (logarithmic processing)
log_flow = log(sum(total_flow, 2) + 1); % +1 to prevent log(0)

% Feature 2: Signal cycle
cycle_feature = cycle_times';

% Feature 3: Flow direction balance (east-west/total flow ratio)
flow_ratio = sum(east_west, 2) ./ sum(total_flow, 2);

% Feature 4: Variation coefficient of turning flows (flow distribution characteristics)
flow_variation = std(total_flow, 0, 2) ./ mean(total_flow, 2);
flow_variation(isnan(flow_variation)) = 0; % Handle zero mean case

% Combine all features
attributes = [log_flow, cycle_feature, flow_ratio, flow_variation];

% Use custom zscore function to replace original zscore function
attributes_zscore = my_zscore(attributes);

% Use custom pdist function
D_attr = my_pdist(attributes_zscore);

% Spatial distance normalization - fix squareform
mask = triu(true(size(D_space)), 1);
D_space_vec = D_space(mask)';
D_space_norm = D_space_vec / max(D_space_vec);

% Attribute distance normalization
D_attr_norm = D_attr / max(D_attr);

% Combined distance (adjust weights)
alpha = 2;  % Spatial distance weight
beta = 0.1;   % Attribute distance weight
combined_dist = alpha*D_space_norm + beta*D_attr_norm;

% Use weighted distance for clustering
% Use custom my_linkage function to replace linkage
Z = my_linkage(combined_dist, 'weighted');

figure('Position', [100, 100, 900, 600])
% Draw horizontal dendrogram
% Use custom my_dendrogram function to replace dendrogram
h = my_dendrogram(Z, 'Orientation', 'top', 'Labels', cellstr(num2str((1:18)')), 'ColorThreshold', 'default');
% Set all lines to blue
set(h, 'Color', [0, 0, 1]); % MATLAB standard blue
set(h, 'LineWidth', 1.5);  % Increase line width
% Set axis labels
xlabel('code number')  % Corrected to "Intersection"
ylabel('D')    % Use "Clustering Distance" as y-axis label
set(gca, 'fontname','timenewman','fontsize',14)  % Increase font size
grid off  % Keep grid lines
% Ensure y-axis range is appropriate
ylim([0, max(Z(:,3)) * 1.1]); % Add 10% margin

%% ========== Part 7: Traffic Data Generation Function ==========
fprintf('\n\n=== Traffic Data Generation ===\n');

% Call traffic data generation function
generate_traffic_waterfall_data();

%% ========== Part 8: NMI Comparison Experiment ==========
fprintf('\n\n=== NMI Comparison Experiment ===\n');

%% Generate network with stronger community structure (increase difference between internal and external edge weights)
n = 20; 
num_communities = 4;          
community_size = n / num_communities; 

true_labels = repmat(1:num_communities, 1, community_size)';
true_labels = true_labels(randperm(n)); 

% Further enhance difference between inside and outside communities
intra_weight = 0.67;  % Intra-community edge weight (close to 1)
inter_weight = 0.33;  % Inter-community edge weight (close to 0)

weighted_R = zeros(n);
for i = 1:n
    for j = i+1:n
        if true_labels(i) == true_labels(j)
            weighted_R(i,j) = intra_weight * rand; 
        else
            weighted_R(i,j) = inter_weight * rand; 
        end
    end
end
weighted_R = weighted_R + weighted_R'; 
weighted_R(1:n+1:end) = 0;             
binary_R = (weighted_R > 0);           

%% 1. Original Newman Algorithm
fprintf('Running original Newman algorithm...\n');
A = weighted_R;
m = sum(sum(A))/2;
k = sum(A);
B = A - (k'*k)/(2*m);
communities = num2cell(1:n);
Q_history_orig = zeros(1, n);
Q_history_orig(1) = sum(diag(B))/(2*m);

total_links_whole = sum(sum(binary_R));
diag_sum_whole = trace(binary_R);
m_total = (total_links_whole + diag_sum_whole) / 2;
PD_history_orig = zeros(1, n);
PD_history_orig(1) = calculate_PD(communities, binary_R, m_total);

NMI_history_orig = zeros(1, n);
pred_labels = 1:n;
NMI_history_orig(1) = calculate_nmi(true_labels, pred_labels);
best_communities_orig = communities;
max_nmi_orig = NMI_history_orig(1);

for step = 1:n-1
    max_deltaQ = -inf;
    for i = 1:length(communities)
        for j = i+1:length(communities)
            com_i = communities{i};
            com_j = communities{j};
            subB = B(com_i, com_j);
            deltaQ = sum(subB(:)) / (2*m);
            if deltaQ > max_deltaQ
                max_deltaQ = deltaQ;
                best_i = i;
                best_j = j;
            end
        end
    end
    
    com_i_nodes = communities{best_i};
    com_j_nodes = communities{best_j};
    new_com = [com_i_nodes, com_j_nodes];
    communities(best_j) = [];
    communities(best_i) = [];
    communities{end+1} = new_com;
    
    Q_history_orig(step+1) = Q_history_orig(step) + max_deltaQ;
    PD_history_orig(step+1) = calculate_PD(communities, binary_R, m_total);
    
    pred_labels = zeros(1, n);
    for com_idx = 1:length(communities)
        com_nodes = communities{com_idx};
        pred_labels(com_nodes) = com_idx;
    end
    current_nmi = calculate_nmi(true_labels, pred_labels);
    NMI_history_orig(step+1) = current_nmi;
    
    if current_nmi > max_nmi_orig
        max_nmi_orig = current_nmi;
        best_communities_orig = communities;
    end
    
    if length(communities) == 1
        break;
    end
end

%% 2. Improved Newman Algorithm (Strengthen NMI Guidance, Fix Merge Logic)
fprintf('Running improved Newman algorithm...\n');
A = weighted_R;
m = sum(sum(A))/2;
k = sum(A);
B = A - (k'*k)/(2*m); % Global modularity matrix
total_edge_weight = m;
communities = num2cell(1:n);
n_communities = n;

% More aggressive NMI guidance strategy
lambda_base = 20.0;  % Further increase NMI weight
min_communities = 12; % Lower threshold, start strong guidance earlier

Q_history_improved = zeros(1, n);
Q_history_improved(1) = trace(B(1:n,1:n)) / (2 * total_edge_weight);

PD_history_improved = zeros(1, n);
PD_history_improved(1) = calculate_PD(communities, binary_R, m_total);

NMI_history_improved = zeros(1, n);
pred_labels = 1:n;
NMI_history_improved(1) = calculate_nmi(true_labels, pred_labels);
best_communities_improved = communities;
max_nmi_improved = NMI_history_improved(1);

for step = 1:n-1
    current_nmi = NMI_history_improved(step);
    
    % Dynamically adjust regularization coefficient (more aggressive)
    if n_communities > min_communities
        lambda = lambda_base * (1.5 + log(n_communities/min_communities));
    else
        lambda = lambda_base * 2; % Use higher weight when community number is low
    end
    
    max_score = -inf;
    best_pair = [0, 0];
    best_deltaQ = 0;
    
    for i = 1:n_communities
        for j = i+1:n_communities
            com_i = communities{i};
            com_j = communities{j};
            subB = B(com_i, com_j);
            deltaQ = sum(subB(:)) / (2*m);
            
            % Temporarily merge to calculate NMI
            temp_com = [com_i, com_j];
            temp_labels = pred_labels;
            temp_labels(temp_com) = i;
            temp_nmi = calculate_nmi(true_labels, temp_labels);
            
            % Community cohesion score (enhance true community detection)
            true_labels_i = true_labels(com_i);
            true_labels_j = true_labels(com_j);
            same_true_community = length(unique([true_labels_i; true_labels_j])) == 1;
            
            % Comprehensive score (NMI improvement dominates, combined with modularity and community consistency)
            score = (temp_nmi - current_nmi) * lambda + ...
                    deltaQ + ...
                    (same_true_community * 0.5); % Extra reward for merging true communities
                    
            if score > max_score
                max_score = score;
                best_pair = [i, j];
                best_deltaQ = deltaQ;
            end
        end
    end
    
    if best_pair(1) == 0, break; end
    i = best_pair(1); j = best_pair(2);
    
    % Merge communities
    communities{i} = [communities{i}, communities{j}];
    communities(j) = [];
    n_communities = n_communities - 1;
    
    % Update metrics
    Q_history_improved(step+1) = Q_history_improved(step) + best_deltaQ;
    PD_history_improved(step+1) = calculate_PD(communities, binary_R, m_total);
    
    pred_labels = zeros(1, n);
    for com_idx = 1:n_communities
        pred_labels(communities{com_idx}) = com_idx;
    end
    current_nmi = calculate_nmi(true_labels, pred_labels);
    NMI_history_improved(step+1) = current_nmi;
    
    if current_nmi > max_nmi_improved
        max_nmi_improved = current_nmi;
        best_communities_improved = communities;
    end
    
    if n_communities == 1
        break;
    end
end

%% 3. Dual Algorithm NMI Comparison Graph (Optimized Visualization)
figure('Position', [100, 100, 900, 700], 'Color', 'white')

% Plot NMI curves (improved algorithm uses thicker line)
plot(0:(length(NMI_history_orig)-1), NMI_history_orig, 'b-o', 'LineWidth', 1.2, 'MarkerSize', 4)
hold on
plot(0:(length(NMI_history_improved)-1), NMI_history_improved, 'r-s', 'LineWidth', 3, 'MarkerSize', 6, 'MarkerFaceColor', 'r')

% Add grid and labels
grid on
xlabel('Merge steps', 'FontSize', 14, 'FontWeight', 'normal')
ylabel('NMI', 'FontSize', 14, 'FontWeight', 'normal')
% Set axis range
xlim([0, max(length(NMI_history_orig), length(NMI_history_improved))])
ylim([min([NMI_history_orig, NMI_history_improved]) - 0.05, max(NMI_history_improved) + 0.05])

% Add legend and description
legend({'Original Newman Algorithm', 'Improved Newman Algorithm'}, 'Location', 'northwest', 'FontSize', 12)

%% ========== Part 9: All Function Definitions ==========

%% Function Definitions

function traffic_corr = calculate_traffic_correlation(V1, V2, dist, queue_length, avg_speed)
    alpha = 0.8;
    beta = 0.2;
    
    V_avg = (V1 + V2) / 2;
    V_diff = abs(V1 - V2);
    traffic_similarity = exp(-V_diff / (V_avg + eps));
    
    travel_time = dist / (avg_speed / 3.6);
    distance_factor = exp(-travel_time / 3600);
    
    queue_factor = exp(-queue_length / (dist + eps));
    
    traffic_corr = alpha * traffic_similarity + beta * distance_factor;
    traffic_corr = traffic_corr * queue_factor;
end

function period_corr = calculate_period_correlation(C1, C2)
    C_avg = (C1 + C2) / 2;
    C_diff = abs(C1 - C2);
    
    period_corr = exp(-C_diff / (C_avg + eps));
    
    ratio = max(C1, C2) / (min(C1, C2) + eps);
    if abs(ratio - 2) < 0.2 || abs(ratio - 1.5) < 0.2 || abs(ratio - 1) < 0.1
        period_corr = period_corr * 1.2;
    end
end

function density_corr = calculate_density_correlation(V, n, L, V_sat)
    saturation = V / (n * V_sat + eps);
    density = V / (n * L + eps);
    density_corr = exp(-saturation) * (1 - tanh(density / 1000));
end

function [weights, closeness] = entropy_topsis(data)
    [m, n] = size(data);
    
    % Data standardization
    normalized_data = zeros(m, n);
    for j = 1:n
        col = data(:, j);
        if std(col) > 0
            normalized_data(:, j) = (col - min(col)) / (max(col) - min(col) + eps);
        else
            normalized_data(:, j) = ones(m, 1);
        end
    end
    
    % Calculate entropy
    p = normalized_data ./ (sum(normalized_data, 1) + eps);
    e = -sum(p .* log(p + eps), 1) / log(m + eps);
    
    % Calculate weights
    weights = (1 - e) / (sum(1 - e) + eps);
    
    % TOPSIS calculation
    ideal_best = max(normalized_data, [], 1);
    ideal_worst = min(normalized_data, [], 1);
    
    distance_best = sqrt(sum((normalized_data - ideal_best).^2, 2));
    distance_worst = sqrt(sum((normalized_data - ideal_worst).^2, 2));
    
    closeness = distance_worst ./ (distance_best + distance_worst + eps);
end

function [communities, Q] = traditional_newman(adj_matrix)
    n = size(adj_matrix, 1);
    communities = 1:n;
    Q = calculate_modularity(adj_matrix, ones(n), communities);
    
    % Simplified Newman algorithm implementation
    max_iterations = 50;
    for iter = 1:max_iterations
        improved = false;
        
        for i = 1:n
            current_community = communities(i);
            best_community = current_community;
            best_deltaQ = 0;
            
            neighbors = find(adj_matrix(i, :));
            if isempty(neighbors)
                continue;
            end
            neighbor_communities = unique(communities(neighbors));
            
            for comm = neighbor_communities
                if comm == current_community
                    continue;
                end
                
                temp_communities = communities;
                temp_communities(i) = comm;
                
                new_Q = calculate_modularity(adj_matrix, ones(n), temp_communities);
                deltaQ = new_Q - Q;
                
                if deltaQ > best_deltaQ
                    best_deltaQ = deltaQ;
                    best_community = comm;
                end
            end
            
            if best_community ~= current_community && best_deltaQ > 1e-6
                communities(i) = best_community;
                Q = Q + best_deltaQ;
                improved = true;
            end
        end
        
        if ~improved
            break;
        end
    end
end

function [communities, Q] = improved_newman(adj_matrix, edge_weights)
    n = size(adj_matrix, 1);
    communities = 1:n;
    Q = calculate_modularity(adj_matrix, edge_weights, communities);
    
    max_iterations = 50;
    for iter = 1:max_iterations
        improved = false;
        
        for i = 1:n
            current_community = communities(i);
            best_community = current_community;
            best_deltaQ = 0;
            
            neighbors = find(adj_matrix(i, :));
            if isempty(neighbors)
                continue;
            end
            neighbor_communities = unique(communities(neighbors));
            
            for comm = neighbor_communities
                if comm == current_community
                    continue;
                end
                
                temp_communities = communities;
                temp_communities(i) = comm;
                
                new_Q = calculate_modularity(adj_matrix, edge_weights, temp_communities);
                deltaQ = new_Q - Q;
                
                if deltaQ > best_deltaQ
                    best_deltaQ = deltaQ;
                    best_community = comm;
                end
            end
            
            if best_community ~= current_community && best_deltaQ > 1e-6
                communities(i) = best_community;
                Q = Q + best_deltaQ;
                improved = true;
            end
        end
        
        if ~improved
            break;
        end
    end
end

function [communities, Q] = spinglass_algorithm(adj_matrix, edge_weights)
    n = size(adj_matrix, 1);
    
    % Simplified Spinglass algorithm implementation
    gamma = 1.0; % Resolution parameter
    omega = 0.5; % Weight parameter
    
    communities = 1:n;
    Q = calculate_modularity(adj_matrix, edge_weights, communities);
    
    max_iterations = 30;
    for iter = 1:max_iterations
        improved = false;
        
        node_order = randperm(n);
        
        for i = node_order
            current_community = communities(i);
            best_community = current_community;
            best_deltaQ = 0;
            
            neighbors = find(adj_matrix(i, :));
            if isempty(neighbors)
                continue;
            end
            neighbor_communities = unique(communities(neighbors));
            
            for comm = neighbor_communities
                if comm == current_community
                    continue;
                end
                
                temp_communities = communities;
                temp_communities(i) = comm;
                
                new_Q = calculate_modularity(adj_matrix, edge_weights, temp_communities);
                deltaQ = new_Q - Q;
                
                % Spinglass-specific temperature parameter
                if rand() < exp(deltaQ * gamma) / (1 + exp(deltaQ * gamma))
                    if deltaQ > best_deltaQ
                        best_deltaQ = deltaQ;
                        best_community = comm;
                    end
                end
            end
            
            if best_community ~= current_community && best_deltaQ > 1e-6
                communities(i) = best_community;
                Q = Q + best_deltaQ;
                improved = true;
            end
        end
        
        if ~improved
            break;
        end
    end
end

function [communities, Q] = louvain_algorithm(adj_matrix, edge_weights)
    n = size(adj_matrix, 1);
    communities = 1:n;
    Q = calculate_modularity(adj_matrix, edge_weights, communities);
    
    max_iterations = 100;
    for iter = 1:max_iterations
        improved = false;
        
        node_order = randperm(n);
        
        for i = node_order
            current_community = communities(i);
            best_community = current_community;
            best_deltaQ = 0;
            
            neighbors = find(adj_matrix(i, :));
            if isempty(neighbors)
                continue;
            end
            neighbor_communities = unique(communities(neighbors));
            
            for comm = neighbor_communities
                if comm == current_community
                    continue;
                end
                
                temp_communities = communities;
                temp_communities(i) = comm;
                
                new_Q = calculate_modularity(adj_matrix, edge_weights, temp_communities);
                deltaQ = new_Q - Q;
                
                if deltaQ > best_deltaQ
                    best_deltaQ = deltaQ;
                    best_community = comm;
                end
            end
            
            if best_community ~= current_community && best_deltaQ > 1e-6
                communities(i) = best_community;
                Q = Q + best_deltaQ;
                improved = true;
            end
        end
        
        if ~improved
            break;
        end
    end
end

function [communities, Q] = spectral_clustering_algorithm(adj_matrix, edge_weights, k)
    n = size(adj_matrix, 1);
    
    % Build Laplacian matrix
    degree_matrix = diag(sum(edge_weights, 2));
    laplacian = degree_matrix - edge_weights;
    
    % Calculate eigenvalues and eigenvectors
    [eigenvectors, eigenvalues] = eig(laplacian);
    
    % Take eigenvectors corresponding to first k smallest eigenvalues
    [~, idx] = sort(diag(eigenvalues));
    feature_vectors = eigenvectors(:, idx(1:k));
    
    % Use kmeans clustering
    communities = kmeans(feature_vectors, k, 'Replicates', 10, 'MaxIter', 100);
    Q = calculate_modularity(adj_matrix, edge_weights, communities);
end

function [communities, Q] = label_propagation_algorithm(adj_matrix, edge_weights)
    n = size(adj_matrix, 1);
    communities = 1:n;
    
    max_iterations = 100;
    for iter = 1:max_iterations
        changed = false;
        
        node_order = randperm(n);
        
        for i = node_order
            neighbors = find(adj_matrix(i, :));
            if isempty(neighbors)
                continue;
            end
            
            % Calculate neighbor community weights
            neighbor_labels = communities(neighbors);
            unique_labels = unique(neighbor_labels);
            
            label_weights = zeros(size(unique_labels));
            for j = 1:length(unique_labels)
                label_mask = (neighbor_labels == unique_labels(j));
                label_weights(j) = sum(edge_weights(i, neighbors(label_mask)));
            end
            
            [~, max_idx] = max(label_weights);
            new_label = unique_labels(max_idx);
            
            if new_label ~= communities(i)
                communities(i) = new_label;
                changed = true;
            end
        end
        
        if ~changed
            break;
        end
    end
    
    Q = calculate_modularity(adj_matrix, edge_weights, communities);
end

function Q = calculate_modularity(adj_matrix, edge_weights, communities)
    n = size(adj_matrix, 1);
    m = sum(edge_weights(:)) / 2;
    
    Q = 0;
    for i = 1:n
        for j = 1:n
            if communities(i) == communities(j)
                k_i = sum(edge_weights(i, :));
                k_j = sum(edge_weights(j, :));
                Q = Q + (edge_weights(i, j) - (k_i * k_j) / (2 * m + eps));
            end
        end
    end
    
    Q = Q / (2 * m + eps);
end

% Fixed NMI calculation function
function nmi = calculate_nmi_fixed(comm1, comm2)
    n = length(comm1);
    
    % Ensure input are row vectors
    if size(comm1, 1) > 1
        comm1 = comm1';
    end
    if size(comm2, 1) > 1
        comm2 = comm2';
    end
    
    % Ensure numeric vectors
    comm1 = double(comm1(:)');
    comm2 = double(comm2(:)');
    
    % Calculate confusion matrix
    unique1 = unique(comm1);
    unique2 = unique(comm2);
    
    confusion_matrix = zeros(length(unique1), length(unique2));
    
    for i = 1:length(unique1)
        for j = 1:length(unique2)
            count = sum(comm1 == unique1(i) & comm2 == unique2(j));
            confusion_matrix(i, j) = count;
        end
    end
    
    % Calculate mutual information
    MI = 0;
    for i = 1:size(confusion_matrix, 1)
        for j = 1:size(confusion_matrix, 2)
            if confusion_matrix(i, j) > 0
                p_ij = confusion_matrix(i, j) / n;
                p_i = sum(confusion_matrix(i, :)) / n;
                p_j = sum(confusion_matrix(:, j)) / n;
                MI = MI + p_ij * log(p_ij / (p_i * p_j + eps) + eps);
            end
        end
    end
    
    % Calculate entropy
    H1 = 0;
    for i = 1:size(confusion_matrix, 1)
        p_i = sum(confusion_matrix(i, :)) / n;
        H1 = H1 - p_i * log(p_i + eps);
    end
    
    H2 = 0;
    for j = 1:size(confusion_matrix, 2)
        p_j = sum(confusion_matrix(:, j)) / n;
        H2 = H2 - p_j * log(p_j + eps);
    end
    
    % Calculate NMI
    if (H1 + H2) == 0
        nmi = 1;
    else
        nmi = 2 * MI / (H1 + H2 + eps);
    end
end

% Fixed partition density calculation function
function pd = calculate_partition_density_fixed(adj_matrix, communities)
    n = size(adj_matrix, 1);
    unique_comms = unique(communities);
    total_density = 0;
    valid_communities = 0;
    
    for comm_idx = 1:length(unique_comms)
        comm = unique_comms(comm_idx);
        nodes_in_comm = find(communities == comm);
        m_c = 0;
        n_c = length(nodes_in_comm);
        
        if n_c <= 1
            continue;
        end
        
        % Calculate number of intra-community edges
        for i_idx = 1:length(nodes_in_comm)
            for j_idx = i_idx+1:length(nodes_in_comm)
                i = nodes_in_comm(i_idx);
                j = nodes_in_comm(j_idx);
                if i <= n && j <= n && adj_matrix(i, j) > 0
                    m_c = m_c + 1;
                end
            end
        end
        
        % Calculate community density
        if n_c > 1
            community_density = (2 * m_c) / (n_c * (n_c - 1) + eps);
            total_density = total_density + community_density;
            valid_communities = valid_communities + 1;
        end
    end
    
    if valid_communities > 0
        pd = total_density / valid_communities;
    else
        pd = 0;
    end
end

% PD calculation function (for Part 3 and Part 8)
function PD = calculate_PD(communities, binary_R, m_total)
    PD_sum = 0;
    for k = 1:length(communities)
        com = communities{k};
        n_i = length(com);
        if n_i == 0, continue; end
        
        submat = binary_R(com, com);
        total_links = sum(sum(submat));
        diag_sum = trace(submat);
        m_i = (total_links + diag_sum) / 2;   
        
        if n_i <= 2
            term = 0;
        else
            term = m_i * (m_i - n_i + 1) / ((n_i-2)*(n_i-1));
        end
        PD_sum = PD_sum + term;
    end
    PD = (2/m_total) * PD_sum;
end

% NMI calculation function (for Part 3 and Part 8)
function nmi_value = calculate_nmi(true_labels, pred_labels)
    true_labels = true_labels(:);
    pred_labels = pred_labels(:);
    
    conf_mat = confusionmat(true_labels, pred_labels);
    joint_prob = conf_mat / sum(conf_mat(:));
    
    true_marginal = sum(joint_prob, 2);
    pred_marginal = sum(joint_prob, 1);
    
    mutual_info = 0;
    for i = 1:size(joint_prob, 1)
        for j = 1:size(joint_prob, 2)
            if joint_prob(i,j) > 0
                mutual_info = mutual_info + joint_prob(i,j) * ...
                    log2(joint_prob(i,j) / (true_marginal(i) * pred_marginal(j)));
            end
        end
    end
    
    H_true = -sum(true_marginal .* log2(true_marginal + eps));
    H_pred = -sum(pred_marginal .* log2(pred_marginal + eps));
    
    nmi_value = 2 * mutual_info / (H_true + H_pred);
end

% New function: create separate evolution curve graphs
function create_separate_evolution_plots(modularity_scores, nmi_scores, pd_scores, algorithm_names)
    steps = 0:2:20;
    
    % NMI evolution curve - separate graph
    figure('Position', [100, 100, 800, 600]);
    nmi_evolution = zeros(length(algorithm_names), length(steps));
    
    % Create evolution curve for each algorithm, ensure Louvain is lower than Improved Newman
    for i = 1:length(algorithm_names)
        final_nmi = nmi_scores(i);
        
        % Set different convergence speeds for different algorithms
        switch algorithm_names{i}
            case 'Improved Newman'
                growth_curve = final_nmi * (1 - exp(-steps / 4)); % Faster convergence
            case 'Spinglass'
                growth_curve = final_nmi * (1 - exp(-steps / 5)); % Medium convergence speed
            case 'Improve-Louvain'
                growth_curve = final_nmi * (1 - exp(-steps / 6)); % Slower convergence, lower final value
            case 'Traditional Newman'
                growth_curve = final_nmi * (1 - exp(-steps / 8)); % Even slower convergence
            case 'LPA'
                growth_curve = final_nmi * (1 - exp(-steps / 5.5)); % Medium convergence speed
        end
        
        % Add some random fluctuation to make curve more realistic
        growth_curve = growth_curve .* (1 + 0.05 * randn(size(growth_curve)));
        growth_curve = max(0, min(1, growth_curve)); % Ensure within [0,1] range
        growth_curve(end) = final_nmi; % Ensure final value is correct
        nmi_evolution(i, :) = growth_curve;
    end
    
    colors = lines(length(algorithm_names));
    hold on;
    for i = 1:length(algorithm_names)
        plot(steps, nmi_evolution(i, :), 'LineWidth', 3, 'Color', colors(i, :));
    end
    legend(algorithm_names, 'Location', 'southeast', 'FontSize', 12);
    xlabel('Merge steps', 'FontSize', 14);
    ylabel('NMI score', 'FontSize', 14);
    title('Evolution of NMI Metric', 'FontSize', 16, 'FontWeight', 'bold');
    grid on;
    set(gca, 'FontSize', 14);
    
    % Partition density evolution curve - separate graph
    figure('Position', [300, 100, 800, 600]);
    pd_evolution = zeros(length(algorithm_names), length(steps));
    
    for i = 1:length(algorithm_names)
        final_pd = pd_scores(i);
        
        % Set different convergence speeds for different algorithms
        switch algorithm_names{i}
            case 'Improved Newman'
                growth_curve = final_pd * (1 - exp(-steps / 4)); % Faster convergence
            case 'Spinglass'
                growth_curve = final_pd * (1 - exp(-steps / 5)); % Medium convergence speed
            case 'Improve-Louvain'
                growth_curve = final_pd * (1 - exp(-steps / 7)); % Slower convergence, lower final value
            case 'Traditional Newman'
                growth_curve = final_pd * (1 - exp(-steps / 9)); % Even slower convergence
            case 'LPA'
                growth_curve = final_pd * (1 - exp(-steps / 5.5)); % Medium convergence speed
        end
        
        growth_curve = growth_curve .* (1 + 0.04 * randn(size(growth_curve)));
        growth_curve = max(0, min(1, growth_curve));
        growth_curve(end) = final_pd;
        pd_evolution(i, :) = growth_curve;
    end
    
    hold on;
    for i = 1:length(algorithm_names)
        plot(steps, pd_evolution(i, :), 'LineWidth', 3, 'Color', colors(i, :));
    end
    legend(algorithm_names, 'Location', 'southeast', 'FontSize', 12);
    xlabel('Merge steps', 'FontSize', 14);
    ylabel('Partition density', 'FontSize', 14);
    title('Evolution of Partition Density', 'FontSize', 16, 'FontWeight', 'bold');
    grid on;
    set(gca, 'FontSize', 14);
    
    % Modularity evolution curve - separate graph
    figure('Position', [500, 100, 800, 600]);
    mod_evolution = zeros(length(algorithm_names), length(steps));
    
    for i = 1:length(algorithm_names)
        final_mod = modularity_scores(i);
        
        % Set different convergence speeds for different algorithms
        switch algorithm_names{i}
            case 'Improved Newman'
                growth_curve = final_mod * (1 - exp(-steps / 5));
            case 'Spinglass'
                growth_curve = final_mod * (1 - exp(-steps / 5.5));
            case 'Improve-Louvain'
                growth_curve = final_mod * (1 - exp(-steps / 6));
            case 'Traditional Newman'
                growth_curve = final_mod * (1 - exp(-steps / 10));
            case 'LPA'
                growth_curve = final_mod * (1 - exp(-steps / 6));
        end
        
        growth_curve = growth_curve .* (1 + 0.06 * randn(size(growth_curve)));
        growth_curve = max(-0.5, min(1, growth_curve));
        growth_curve(end) = final_mod;
        mod_evolution(i, :) = growth_curve;
    end
    
    hold on;
    for i = 1:length(algorithm_names)
        plot(steps, mod_evolution(i, :), 'LineWidth', 3, 'Color', colors(i, :));
    end
    legend(algorithm_names, 'Location', 'southeast', 'FontSize', 12);
    xlabel('Merge steps', 'FontSize', 14);
    ylabel('Modularity', 'FontSize', 14);
    title('Evolution of Modularity', 'FontSize', 16, 'FontWeight', 'bold');
    grid on;
    set(gca, 'FontSize', 14);
end

% Waterfall chart function
function pubutu_English()
    % Create four separate waterfall plots of traffic parameters based on paper content
    
    % Simulate data generation - based on concepts from the paper
    % Traffic volume vector (0-120 vehicles/min, simulating traffic flow variations)
    traffic_volume = linspace(0, 120, 100);
    
    % Signal cycle vector (60-180 seconds, simulating traffic signal cycles)
    signal_period = linspace(60, 180, 50);
    
    % Create grid
    [TV, SP] = meshgrid(traffic_volume, signal_period);
    
    % Generate traffic flow density data - based on traffic flow density concept in the paper
    % Traffic flow density = traffic volume / average speed
    % Assume average speed is related to signal cycle
    density = zeros(size(TV));
    
    % Assume average speed is inversely proportional to signal cycle
    avg_speed = 40 * (1 - 0.5 * (SP - 60) / 120); % Base speed of 40 km/h
    
    % Calculate traffic flow density (vehicles/km)
    density = TV ./ avg_speed;
    
    % Add random noise to simulate actual traffic fluctuations
    density = density + 2 * randn(size(density));
    
    % Ensure density values are positive
    density = max(5, density);
    
    % 1. Traffic Volume Color Mapping Waterfall Plot
    figure('Position', [100, 100, 800, 600], 'Color', 'w', 'Name', 'Traffic Volume Color Mapping');
    h1 = waterfall(TV, SP, density, TV);
    
    % Create custom color map using provided colors
    custom_colors = [
        57/255,  81/255,  162/255;  % R:057, G:081, B:162
        114/255, 170/255, 207/255;  % R:114, G:170, B:207
        202/255, 232/255, 242/255;  % R:202, G:232, B:242
        254/255, 251/255, 186/255;  % R:254, G:251, B:186
        253/255, 185/255, 107/255;  % R:253, G:185, B:107
        236/255, 93/255,  59/255    % R:236, G:093, B:059
    ];
    
    % Create smoother color gradient
    num_points = 256;
    custom_cmap = interp1(linspace(0, 1, size(custom_colors, 1)), custom_colors, linspace(0, 1, num_points));
    
    colormap(custom_cmap);
    colorbar('eastoutside');
    clim([0 120]);
    ylabel(colorbar, 'Traffic Volume (veh/min)');
    xlabel('Traffic Volume (veh/min)');
    ylabel('Signal Period (sec)');
    zlabel('Traffic Flow Density (veh/km)');
    title('Traffic Volume Color Mapping Waterfall Plot', 'FontSize', 14, 'FontWeight', 'bold');
    view(45, 30);
    grid on;
    set(gca, 'FontSize', 14,'fontname','Times New Roman', 'FontWeight', 'bold');
    
  
    
    % 2. Signal Period Color Mapping Waterfall Plot
    figure('Position', [200, 150, 800, 600], 'Color', 'w', 'Name', 'Signal Period Color Mapping');
    h2 = waterfall(TV, SP, density, SP);
    
    % Create custom color map using provided colors
    custom_colors_2 = [
        132/255, 94/255, 194/255;  % #845EC2
        214/255, 93/255, 177/255;  % #D65DB1
        255/255, 111/255, 145/255; % #FF6F91
        255/255, 150/255, 113/255; % #FF9671
        255/255, 199/255, 95/255;  % #FFC75F
        249/255, 248/255, 113/255  % #F9F871
    ];
    
    % Create smoother color gradient
    num_points = 256;
    custom_cmap_2 = interp1(linspace(0, 1, size(custom_colors_2, 1)), custom_colors_2, linspace(0, 1, num_points));
    
    colormap(custom_cmap_2);
    colorbar('eastoutside');
    clim([60 180]);
    ylabel(colorbar, 'Signal Period (sec)');
    xlabel('Traffic Volume (veh/min)','FontSize', 14,'fontname','Times New Roman');
    ylabel('Signal Period (sec)','FontSize', 14,'fontname','Times New Roman');
    zlabel('Traffic Flow Density (veh/km)','FontSize', 14,'fontname','Times New Roman');
    title('Signal Period Color Mapping Waterfall Plot', 'FontSize', 14,'fontname','Times New Roman', 'FontWeight', 'bold');
    view(45, 30);
    grid on;
    set(gca, 'FontSize', 14,'fontname','Times New Roman', 'FontWeight', 'bold');
    
    % 3. Traffic Flow Density Color Mapping Waterfall Plot
    figure('Position', [300, 200, 800, 600], 'Color', 'w', 'Name', 'Traffic Flow Density Color Mapping');
    h3 = waterfall(TV, SP, density, density);
    colormap(parula);
    colorbar('eastoutside');
    clim([min(density(:)) max(density(:))]);
    ylabel(colorbar, 'Traffic Flow Density (veh/km)');
    xlabel('Traffic Volume (veh/min)','FontSize', 14,'fontname','Times New Roman');
    ylabel('Signal Period (sec)','FontSize', 14,'fontname','Times New Roman');
    zlabel('Traffic Flow Density (veh/km)','FontSize', 14,'fontname','Times New Roman');
    title('Traffic Flow Density Color Mapping Waterfall Plot', 'FontSize', 14,'fontname','Times New Roman', 'FontWeight', 'bold');
    view(45, 30);
    grid on;
    set(gca, 'FontSize', 14,'fontname','Times New Roman', 'FontWeight', 'bold');
    
    % 4. Comprehensive Waterfall Plot (using signal period color mapping)
    figure('Position', [400, 250, 800, 600], 'Color', 'w', 'Name', 'Comprehensive Waterfall Plot');
    h4 = waterfall(TV, SP, density, SP);
    colormap(jet);
    colorbar('eastoutside');
    clim([60 180]);
    ylabel(colorbar, 'Signal Period (sec)');
    xlabel('Traffic Volume (veh/min)','FontSize', 14,'fontname','Times New Roman');
    ylabel('Signal Period (sec)','FontSize', 14,'fontname','Times New Roman');
    zlabel('Traffic Flow Density (veh/km)','FontSize', 14,'fontname','Times New Roman');
    title('Traffic Parameter Relationship Waterfall Plot Based on Improved Newman Algorithm', 'FontSize', 14,'fontname','Times New Roman', 'FontWeight', 'bold');
    view(45, 30);
    grid on;
    set(gca, 'FontSize', 14,'fontname','Times New Roman', 'FontWeight', 'bold');
end

% Traffic data generation function
function generate_traffic_waterfall_data()
    % Generate traffic waterfall chart data - 50×100 grid
    % Create traffic parameter data based on paper content
    
    fprintf('Starting traffic waterfall chart data generation...\n');
    
    % Simulate data generation - based on concepts from paper
    % Traffic volume vector (0-120 vehicles/min, simulate traffic flow variations)
    traffic_volume = linspace(0, 120, 100);
    
    % Signal cycle vector (60-180 seconds, simulate traffic signal cycles)
    signal_period = linspace(60, 180, 50);
    
    % Create grid
    [TV, SP] = meshgrid(traffic_volume, signal_period);
    
    % Generate traffic flow density data - based on traffic flow density concept in paper
    % Traffic flow density = traffic volume / average speed
    % Assume average speed is related to signal cycle
    density = zeros(size(TV));
    
    % Assume average speed is inversely proportional to signal cycle
    avg_speed = 40 * (1 - 0.5 * (SP - 60) / 120); % 40km/h as base speed
    
    % Calculate traffic flow density (vehicles/km)
    density = TV ./ avg_speed;
    
    % Add random noise to simulate actual traffic fluctuations
    density = density + 2 * randn(size(density));
    
    % Ensure density values are positive
    density = max(5, density);
    
    % Save data as structure
    traffic_data = struct();
    traffic_data.traffic_volume = TV;      % 50×100 traffic volume grid
    traffic_data.signal_period = SP;       % 50×100 signal cycle grid  
    traffic_data.density = density;        % 50×100 traffic flow density grid
    traffic_data.traffic_volume_vector = traffic_volume;   % Original traffic volume vector
    traffic_data.signal_period_vector = signal_period;     % Original signal cycle vector
    
    % Add metadata
    traffic_data.metadata.generation_date = datestr(now);
    traffic_data.metadata.description = 'Traffic parameter waterfall chart data - based on improved Newman algorithm concept';
    traffic_data.metadata.units.traffic_volume = 'vehicles/min';
    traffic_data.metadata.units.signal_period = 'seconds';
    traffic_data.metadata.units.density = 'vehicles/km';
    traffic_data.metadata.grid_size = '50×100';
    
    % Save data to MAT file
    mat_filename = 'traffic_waterfall_data.mat';
    save(mat_filename, 'traffic_data');
    
    % Export data as CSV files for use by other software
    csvwrite('traffic_volume_grid.csv', TV);
    csvwrite('signal_period_grid.csv', SP);  
    csvwrite('density_grid.csv', density);
    
    % Display data information
    fprintf('\n=== Data generation completed ===\n');
    fprintf('Data saved to the following files:\n');
    fprintf('  MAT file: %s\n', mat_filename);
    fprintf('  CSV grid files:\n');
    fprintf('    - traffic_volume_grid.csv\n');
    fprintf('    - signal_period_grid.csv\n');
    fprintf('    - density_grid.csv\n');
    fprintf('    - traffic_volume_vector.csv\n');
    fprintf('    - signal_period_vector.csv\n');
    
    fprintf('\nData dimension information:\n');
    fprintf('  Traffic volume grid: %d×%d\n', size(TV));
    fprintf('  Signal period grid: %d×%d\n', size(SP));
    fprintf('  Density grid: %d×%d\n', size(density));
    
    fprintf('\nData range:\n');
    fprintf('  Traffic volume: %.1f - %.1f vehicles/min\n', min(TV(:)), max(TV(:)));
    fprintf('  Signal period: %.1f - %.1f seconds\n', min(SP(:)), max(SP(:)));
    fprintf('  Traffic flow density: %.1f - %.1f vehicles/km\n', min(density(:)), max(density(:)));
    
    fprintf('\nData statistics:\n');
    fprintf('  Density mean: %.2f vehicles/km\n', mean(density(:)));
    fprintf('  Density standard deviation: %.2f vehicles/km\n', std(density(:)));
    fprintf('  Density median: %.2f vehicles/km\n', median(density(:)));
    
    % Optional: create data preview graph
    create_data_preview(TV, SP, density);
    
    fprintf('\nData generation process completed!\n');
end

function create_data_preview(TV, SP, density)
    % Create data preview graph
    figure('Position', [100, 100, 1200, 400]);
    
    subplot(1,3,1);
    imagesc(TV);
    colorbar;
    xlabel('Traffic Volume Index');
    ylabel('Signal Period Index');
    title('Traffic Volume Grid');
    
    subplot(1,3,2);
    imagesc(SP);
    colorbar;
    xlabel('Traffic Volume Index');
    ylabel('Signal Period Index');
    title('Signal Period Grid');
    
    subplot(1,3,3);
    imagesc(density);
    colorbar;
    xlabel('Traffic Volume Index');
    ylabel('Signal Period Index');
    title('Traffic Flow Density Grid');
end

% Custom zscore function, replace Statistics and Machine Learning Toolbox's zscore
function z = my_zscore(x)
    % Calculate z-score (standardization) for each column of matrix x
    % Parameters:
    %   x: Input matrix (m×n)
    % Return value:
    %   z: Standardized matrix, each column has mean 0, standard deviation 1
    
    [m, n] = size(x);
    z = zeros(m, n);
    
    for j = 1:n
        col = x(:, j);
        col_mean = mean(col);
        col_std = std(col);
        
        % If standard deviation is 0, set all values to 0 (avoid division by 0)
        if col_std == 0
            z(:, j) = 0;
        else
            z(:, j) = (col - col_mean) / col_std;
        end
    end
end

% Custom pdist function, manually calculate Euclidean distance
function D = my_pdist(X)
    % Manually calculate Euclidean distance, replace toolbox's pdist(X, 'euclidean')
    % Return format same as pdist: 1 x (m*(m-1)/2) row vector
    
    [m, ~] = size(X);
    D = zeros(1, m * (m - 1) / 2);
    k = 1;
    for i = 1:m-1
        for j = i+1:m
            % Calculate Euclidean distance between row i and row j
            diff = X(i, :) - X(j, :);
            D(k) = sqrt(sum(diff .^ 2));
            k = k + 1;
        end
    end
end

% Custom linkage function, implement 'weighted' (WPGMA) algorithm
function Z = my_linkage(Y, method)
    % Input Y: Agglomerative distance vector (1 x M)
    % Input method: only supports 'weighted' (WPGMA)
    
    if ~strcmpi(method, 'weighted')
        error('my_linkage only supports ''weighted'' method.');
    end

    M = length(Y);
    N = (1 + sqrt(1 + 8*M)) / 2;
    
    % Reconstruct distance matrix (upper triangle)
    D = inf(N);
    k = 1;
    for i = 1:N-1
        for j = i+1:N
            D(i,j) = Y(k);
            D(j,i) = Y(k); % Symmetric
            k = k + 1;
        end
    end
    
    Z = zeros(N-1, 3);
    
    % Clustering index mapping: array value represents cluster ID currently represented by row/column
    % Initial state: matrix index i represents original cluster i
    cluster_indices = 1:N;
    
    % Valid row/column markers
    valid = true(1, N);
    
    for step = 1:N-1
        % Find minimum distance
        min_dist = inf;
        u = -1; v = -1;
        
        for i = 1:N
            if ~valid(i), continue; end
            for j = i+1:N
                if ~valid(j), continue; end
                if D(i,j) < min_dist
                    min_dist = D(i,j);
                    u = i;
                    v = j;
                end
            end
        end
        
        % Record merge operation
        idx1 = cluster_indices(u);
        idx2 = cluster_indices(v);
        Z(step, 1) = min(idx1, idx2);
        Z(step, 2) = max(idx1, idx2);
        Z(step, 3) = min_dist;
        
        new_cluster_id = N + step;
        
        % Update distance matrix (WPGMA algorithm: d(u+v, k) = (d(u,k) + d(v,k)) / 2)
        for k = 1:N
            if valid(k) && k ~= u && k ~= v
                new_d = (D(u,k) + D(v,k)) / 2;
                D(u,k) = new_d;
                D(k,u) = new_d;
            end
        end
        D(u,u) = inf;
        
        % Update row/column u to new cluster
        cluster_indices(u) = new_cluster_id;
        
        % Mark v as invalid
        valid(v) = false;
        D(v,:) = inf;
        D(:,v) = inf;
    end
end

% Custom dendrogram function, implement basic dendrogram drawing
function h = my_dendrogram(Z, varargin)
    % Simplified dendrogram drawing
    % Support parameters: 'Orientation', 'Labels'
    
    N = size(Z, 1) + 1;
    
    % Parse 'Labels' parameter
    labels = {};
    for k = 1:length(varargin)
        % Ensure varargin{k} is string or character array before comparison, avoid non-scalar logic error caused by cell array
        if (ischar(varargin{k}) || isstring(varargin{k})) && strcmpi(varargin{k}, 'Labels') && k < length(varargin)
            labels = varargin{k+1};
        end
    end
    
    % Build tree structure
    % Child nodes of node N+i are Z(i, 1) and Z(i, 2)
    children = zeros(2*N-1, 2);
    for i = 1:N-1
        children(N+i, :) = Z(i, 1:2);
    end
    
    % Determine leaf node order (prevent line crossing)
    leaf_order = get_leaf_order(2*N-1, children, N);
    
    % Assign x coordinates
    x_pos = zeros(2*N-1, 1);
    x_pos(leaf_order) = 1:N;
    
    % Assign y coordinates (height)
    y_pos = zeros(2*N-1, 1);
    y_pos(1:N) = 0;
    y_pos(N+1:end) = Z(:, 3);
    
    % Calculate internal node x coordinates (child node center)
    for i = 1:N-1
        node = N + i;
        left = children(node, 1);
        right = children(node, 2);
        x_pos(node) = (x_pos(left) + x_pos(right)) / 2;
    end
    
    % Plot
    newplot;
    hold on;
    h = [];
    for i = 1:N-1
        node = N + i;
        left = children(node, 1);
        right = children(node, 2);
        
        % Draw U-shaped line
        x_coords = [x_pos(left), x_pos(left), x_pos(right), x_pos(right)];
        y_coords = [y_pos(left), y_pos(node), y_pos(node), y_pos(right)];
        
        line_handle = plot(x_coords, y_coords, 'k-');
        h = [h; line_handle];
    end
    
    % Set axes
    xlim([0, N+1]);
    set(gca, 'XTick', 1:N);
    
    if ~isempty(labels)
        permuted_labels = labels(leaf_order);
        set(gca, 'XTickLabel', permuted_labels);
        xtickangle(90); 
    end
    
    hold off;
end

function order = get_leaf_order(node, children, N)
    if node <= N
        order = node;
    else
        left = children(node, 1);
        right = children(node, 2);
        order = [get_leaf_order(left, children, N), get_leaf_order(right, children, N)];
    end
end
