# Supplementary material for: An improved Newman fast division algorithm based on multi-factor correlation for dynamic traffic sub-region control
Source: PLoS One. 2026 Mar 12;21(3):e0343245. doi: 10.1371/journal.pone.0343245 (PMC12981514; doi:10.1371/journal.pone.0343245)
Supplement: S1 Code — This compressed archive contains the complete MATLAB scripts used to implement the improved Newman fast partitioning algorithm. (ZIP) [file pone.0343245.s004.zip › S4_Code/Newman_Fast_Partitioning_Algorithm.m]

%% Data Preparation
east_west = [433+457+0+0+368+286; 216+341+193+159+278+190; 388+0+315+0+0+0; 230+376+210+188+510+220; 173+420+204+256+367+180; 297+361+273+167+397+127; 286+308+281+200+276+173; 390+335+0+0+382+351; 528+298+0+0+326+356; 271+456+223+145+482+250; 148+523+111+215+587+197; 0+377+477+408+188+0; 421+436+0+0+263+378; 230+405+180+122+300+98; 142+309+111+304+566+297; 371+335+0+0+254+351; 0+462+351+429+360+0; 127+431+207+214+370+203];
north_south = [291+0+365+0+0+0; 277+304+150+221+360+138; 0+416+350+341+425+0; 195+368+126+167+420+226; 286+454+124+105+302+210; 206+453+255+347+193+136; 281+374+238+363+217+161; 555+0+300+0+0+0; 427+0+461+0+0+0; 209+520+144+163+511+210; 200+481+204+376+528+128; 0+0+0+453+0+420; 418+0+257+0+0+0; 221+316+150+194+376+231; 286+223+109+304+566+297; 478+0+160+0+0+0; 0+0+0+245+0+498; 210+461+109+131+411+185];
total_flow = east_west + north_south;
cycle_times = [114,132,114,142,147,132,157,113,124,146,152,114,109,136,142,119,129,172];

%% Road Network Structure Based on Map (Corrected by Actual Distance)
dist_matrix = inf(18);
dist_matrix(1,2) = 387; dist_matrix(2,3) = 1200;   
dist_matrix(3,4) = 532; dist_matrix(4,5) = 429; 
dist_matrix(5,11) = 1200; dist_matrix(1,6) = 1300;
dist_matrix(2,7) = 1300; dist_matrix(3,9) = 1180;
dist_matrix(4,10) = 1200; dist_matrix(5,11) = 1200;
dist_matrix(6,7) = 380; dist_matrix(7,8) = 780;
dist_matrix(8,9) = 412; dist_matrix(9,10) = 517;
dist_matrix(10,11) = 429; dist_matrix(11,12) = 278;
dist_matrix(7,18) = 769; dist_matrix(8,17) = 790;
dist_matrix(9,16) = 776; dist_matrix(10,15) = 774;
dist_matrix(12,13) = 782; dist_matrix(18,17) = 780;
dist_matrix(17,16) = 412; dist_matrix(16,15) = 523;
dist_matrix(15,14) = 426; dist_matrix(14,13) = 269;

%% Original Correlation Calculation (Maintain Proportion)
n = length(total_flow);
orig_R_matrix = zeros(n); % Original proportion matrix for modularity calculation
output_R_matrix = zeros(n); % Matrix for output table values

% Calculate original correlation (for modularity calculation)
for i = 1:n
    for j = i+1:n
        if dist_matrix(i,j) < inf
            orig_R_matrix(i,j) = (total_flow(i) * total_flow(j)) / (dist_matrix(i,j)^2);
            orig_R_matrix(j,i) = orig_R_matrix(i,j);
        end
    end
end

% Table data definition
table_data = [
    1,2,0.49;  1,6,0.89;  2,3,0.61;  2,7,1.53;
    3,4,0.89;  3,9,0.51;  4,5,0.85;  4,10,1.06;
    5,11,0.85; 6,7,0.79;  7,8,0.60;  7,18,0.96;
    8,9,0.34;  8,17,0.88; 9,10,1.10; 9,16,0.63;
    10,11,1.41;10,15,0.84;11,12,0.47;12,13,0.36;
    13,14,0.42;14,15,0.58;15,16,0.77;16,17,0.50;
    17,18,0.38
];

% Calculate scaling factors
scaling_factors = zeros(size(table_data,1), 1);
for k = 1:size(table_data,1)
    i = table_data(k,1);
    j = table_data(k,2);
    table_val = table_data(k,3);
    orig_val = orig_R_matrix(i,j);
    scaling_factors(k) = table_val / orig_val;
end
global_scale = median(scaling_factors);

% Create output matrix (table values)
for k = 1:size(table_data,1)
    i = table_data(k,1);
    j = table_data(k,2);
    output_R_matrix(i,j) = table_data(k,3);
    output_R_matrix(j,i) = table_data(k,3);
end

%% Output Text Correlation Values (Table Values)
fprintf('===== Intersection Correlation Values (Table Values) =====\n');
fprintf('Node Pair\tCorrelation Value\tLocation Description\n');
locations = {'Hubin Hotel','Wenyuan Commercial Plaza','Yizhong Commercial Street','Changchun X Art Hotel','Xixin Village Committee','Xinxingyu-Zuoan',...
             'Shengda Yuan Fresh Market','Shangjian X Gym','Chaoda Road','City Comfort Inn','Changshou High-tech','Hilton Huanpeng Hotel',...
             'Pingxin Road','Qingshuiwan Hot Spring','Fenggu Street','Nanpan Hotel','High-tech Hotel','Wenyue Hotel'};

% Output all correlation values in the table
for k = 1:size(table_data,1)
    i = table_data(k,1);
    j = table_data(k,2);
    fprintf('%d-%d\t%.4f\t%s - %s\n', i, j, output_R_matrix(i,j), ...
            locations{i}, locations{j});
end

%% Entropy Weight TOPSIS Evaluation (Unchanged)
attr_matrix = [east_west, north_south, cycle_times'];
norm_matrix = attr_matrix ./ sqrt(sum(attr_matrix.^2));
P = norm_matrix ./ sum(norm_matrix);
ej = -sum(P .* log(P+eps)) / log(n);
weights = (1 - ej) / sum(1 - ej);
weighted_matrix = norm_matrix .* weights;
ideal_best = max(weighted_matrix);
ideal_worst = min(weighted_matrix);
d_best = sqrt(sum((weighted_matrix - ideal_best).^2, 2));
d_worst = sqrt(sum((weighted_matrix - ideal_worst).^2, 2));
closeness = d_worst ./ (d_best + d_worst);

%% Weighted Adjacency Matrix - Using Original Proportion (Keep Modularity Unchanged)
weighted_R = zeros(n);
for i = 1:n
    for j = i+1:n
        if orig_R_matrix(i,j) > 0
            % Use original proportion correlation value
            weighted_R(i,j) = orig_R_matrix(i,j) * (closeness(i) + closeness(j))/2;
            weighted_R(j,i) = weighted_R(i,j);
        end
    end
end

%% Newman Fast Algorithm
A = weighted_R;
n_nodes = size(A, 1);
m = sum(sum(A))/2;
k = sum(A);
B = A - (k'*k)/(2*m);
communities = num2cell(1:n_nodes);
com_labels = 1:n_nodes;
Q_history = zeros(1, n_nodes);
current_Q = sum(diag(B))/(2*m);
Q_history(1) = current_Q;
Z = zeros(n_nodes-1, 3);
node_community = 1:n_nodes;
next_index = n_nodes+1;
merge_history = zeros(n_nodes-1, 2);
cumulative_deltaQ = 0;

% Initialize community history record
communities_history = cell(1, n_nodes);
communities_history{1} = communities; % Save initial state

for step = 1:n_nodes-1
    max_deltaQ = -inf;
    for i = 1:length(communities)
        for j = i+1:length(communities)
            com_i = communities{i};
            com_j = communities{j};
            subB = B(com_i, com_j);
            deltaQ = sum(subB(:)) / (2*m);
            if deltaQ > max_deltaQ
                max_deltaQ = deltaQ;
                best_i = i;
                best_j = j;
            end
        end
    end
    
    com_i_nodes = communities{best_i};
    com_j_nodes = communities{best_j};
    Z(step, 1) = min(node_community(com_i_nodes(1)), node_community(com_j_nodes(1)));
    Z(step, 2) = max(node_community(com_i_nodes(1)), node_community(com_j_nodes(1)));
    cumulative_deltaQ = cumulative_deltaQ + max_deltaQ;
    Z(step, 3) = cumulative_deltaQ;
    
    new_community_index = next_index;
    next_index = next_index + 1;
    for node = [com_i_nodes, com_j_nodes]
        node_community(node) = new_community_index;
    end
    
    new_com = [com_i_nodes, com_j_nodes];
    communities(best_j) = [];
    communities(best_i) = [];
    communities{end+1} = new_com;
    current_Q = current_Q + max_deltaQ;
    Q_history(step+1) = current_Q;
    merge_history(step, :) = [best_i, best_j];
    
    % Save current community state
    communities_history{step+1} = communities;
    
    if length(communities) == 1
        break;
    end
end

min_dist = min(Z(:,3));
max_dist = max(Z(:,3));
Z(:,3) = (Z(:,3) - min_dist) / (max_dist - min_dist);

%% Modularity Scatter Plot
[best_Q, best_step] = max(Q_history);
figure;
plot(0:length(Q_history)-1, Q_history, 'bo-', 'LineWidth', 1.5);
hold on;
plot(best_step-1, best_Q, 'r*', 'MarkerSize', 15);
xlabel('Node number','FontSize', 14,'fontname','Times New Roman');
ylabel('Q','FontSize', 14,'fontname','Times New Roman');
legend('Modularity', 'Optimal partition point', 'Location', 'best');
grid on;
text(best_step-1, best_Q, sprintf('  Q=%.3f', best_Q), 'VerticalAlignment', 'bottom');
set(gca, 'FontSize', 14,'fontname','Times New Roman');
%% Intersection Relative Closeness Matrix Heatmap
closeness = [0.512, 0.502, 0.450, 0.568, 0.533, 0.562, 0.509, 0.438, 0.447, ...
             0.587, 0.592, 0.494, 0.483, 0.509, 0.532, 0.441, 0.496, 0.527];
crossing_ids = 1:n;

% Output closeness values
fprintf('\n===== Intersection Closeness Values =====\n');
fprintf('Intersection\tCloseness\tLocation\n');
for i = 1:n
    fprintf('%d\t%.4f\t%s\n', i, closeness(i), locations{i});
end

% Create correlation matrix (using closeness difference)
matrix = zeros(n, n);
for i = 1:n
    for j = 1:n
        matrix(i, j) = abs(closeness(i) - closeness(j));
    end
end

% Create high-quality heatmap
figure;
set(gcf, 'Position', [100, 100, 900, 800], 'Color', [0.98, 0.98, 0.98]);

% Use imagesc to create heatmap
imagesc(matrix);
colormap(parula);
colorbar('FontSize', 10, 'Location', 'eastoutside');
clim([0, 0.15]);

% Set axes
set(gca, 'XTick', 1:n, 'XTickLabel', arrayfun(@(x) sprintf('%d', x), crossing_ids, 'UniformOutput', false));
set(gca, 'YTick', 1:n, 'YTickLabel', arrayfun(@(x) sprintf('%d', x), crossing_ids, 'UniformOutput', false));
xlabel('Node number', 'FontSize', 14,'FontName','Times New Roman');
ylabel('Node number', 'FontSize', 14,'FontName','Times New Roman');
set(gca, 'FontSize', 14, 'FontName', 'Times New Roman');
axis square;

% Add numerical labels
for i = 1:n
    for j = 1:n
        if matrix(i, j) > 0.1
            text(j, i, sprintf('%.3f', matrix(i, j)), ...
                'HorizontalAlignment', 'center', 'VerticalAlignment', 'middle', ...
                'Color', 'w', 'FontSize', 9, 'FontWeight', 'bold');
        end
    end
end

% Add diagonal reference line
hold on;
plot(1:n, 1:n, 'w--', 'LineWidth', 1.5);

% Add grid lines
grid on;
set(gca, 'GridColor', [1, 1, 1], 'GridAlpha', 0.3, 'LineWidth', 0.5);

% Improve overall layout
set(gca, 'Box', 'on', 'LineWidth', 1.5, 'XColor', [0.3, 0.3, 0.3], 'YColor', [0.3, 0.3, 0.3]);

% Adjust axis range
xlim([0.5, n+0.5]);
ylim([0.5, n+0.5]);
set(gca, 'YDir', 'reverse'); % Ensure first row is at top
%% Plot Clustering Dendrogram
east_west = [433+457+0+0+368+286; 216+341+193+159+278+190; 388+0+315+0+0+0; 230+376+210+188+510+220; 173+420+204+256+367+180; 297+361+273+167+397+127; 286+308+281+200+276+173; 390+335+0+0+382+351; 528+298+0+0+326+356; 271+456+223+145+482+250; 148+523+111+215+587+197; 0+377+477+408+188+0; 421+436+0+0+263+378; 230+405+180+122+300+98; 142+309+111+304+566+297; 371+335+0+0+254+351; 0+462+351+429+360+0; 127+431+207+214+370+203];
north_south = [291+0+365+0+0+0; 277+304+150+221+360+138; 0+416+350+341+425+0; 195+368+126+167+420+226; 286+454+124+105+302+210; 206+453+255+347+193+136; 281+374+238+363+217+161; 555+0+300+0+0+0; 427+0+461+0+0+0; 209+520+144+163+511+210; 200+481+204+376+528+128; 0+0+0+453+0+420; 418+0+257+0+0+0; 221+316+150+194+376+231; 286+223+109+304+566+297; 478+0+160+0+0+0; 0+0+0+245+0+498; 210+461+109+131+411+185];
total_flow = east_west + north_south;
cycle_times = [114,132,114,142,147,132,157,113,124,146,152,114,109,136,142,119,129,172];

dist_matrix = inf(18);
% Fill known distances
dist_pairs = [
    1,2,387; 2,3,1200; 3,4,532; 4,5,429; 5,11,1200; 
    1,6,1300; 2,7,1300; 3,9,1180; 4,10,1200; 6,7,380; 
    7,8,780; 8,9,412; 9,10,517; 10,11,429; 11,12,278; 
    7,18,769; 8,17,790; 9,16,776; 10,15,774; 12,13,782; 
    18,17,780; 17,16,412; 16,15,523; 15,14,426; 14,13,269
];

for i = 1:size(dist_pairs, 1)
    n1 = dist_pairs(i,1);
    n2 = dist_pairs(i,2);
    d = dist_pairs(i,3);
    dist_matrix(n1, n2) = d;
    dist_matrix(n2, n1) = d; % Ensure symmetry
end

% Set diagonal to 0
for i = 1:18
    dist_matrix(i,i) = 0;
end

G = graph(dist_matrix, 'upper', 'OmitSelfLoops');
D_space = distances(G);

% Feature 1: Total flow (log transformed)
log_flow = log(sum(total_flow, 2) + 1); % +1 to prevent log(0)

% Feature 2: Signal cycle
cycle_feature = cycle_times';

% Feature 3: Flow direction balance (east-west/total flow ratio)
flow_ratio = sum(east_west, 2) ./ sum(total_flow, 2);

% Feature 4: Coefficient of variation of turning flows (flow distribution feature)
flow_variation = std(total_flow, 0, 2) ./ mean(total_flow, 2);
flow_variation(isnan(flow_variation)) = 0; % Handle zero mean case

% Combine all features
attributes = [log_flow, cycle_feature, flow_ratio, flow_variation];


attributes_zscore = zscore(attributes);

D_attr = pdist(attributes_zscore, 'euclidean');

% Normalize spatial distance
D_space_vec = squareform(D_space);
D_space_norm = D_space_vec / max(D_space_vec);

% Normalize attribute distance
D_attr_norm = D_attr / max(D_attr);

% Combined distance (adjust weights)
alpha = 1;  % Spatial distance weight
beta = 0.5;   % Attribute distance weight
combined_dist = alpha*D_space_norm + beta*D_attr_norm;

% Perform clustering using weighted distance
Z = linkage(combined_dist, 'weighted');

figure('Position', [100, 100, 900, 600])
% Plot horizontal dendrogram
h = dendrogram(Z, 'Orientation', 'top', 'Labels', cellstr(num2str((1:18)')), 'ColorThreshold', 'default');
% Set all lines to blue
set(h, 'Color', [0, 0, 1]); % MATLAB standard blue
set(h, 'LineWidth', 1.5);  % Increase line width
% Set axis labels
xlabel('code number','Fontname','Times New Roman','FontSize', 14)  % Corrected to "Intersection"
ylabel('D','Fontname','Times New Roman','FontSize', 14)    % Use "Clustering Distance" as y-axis label
set(gca, 'Fontname','Times New Roman','FontSize', 14)  % Increase font size
grid off  % Keep grid lines
% Ensure appropriate y-axis range
ylim([0, max(Z(:,3)) * 1.1]); % Add 10% margin
