# Supplementary material for: An improved Newman fast division algorithm based on multi-factor correlation for dynamic traffic sub-region control
Source: PLoS One. 2026 Mar 12;21(3):e0343245. doi: 10.1371/journal.pone.0343245 (PMC12981514; doi:10.1371/journal.pone.0343245)
Supplement: S1 Code — This compressed archive contains the complete MATLAB scripts used to implement the improved Newman fast partitioning algorithm. (ZIP) [file pone.0343245.s004.zip › S4_Code/PD.m]

clc; clear; close all;

%% Generate a network with stronger community structure (increase intra- vs. inter-community weight difference)
n = 20; 
num_communities = 4;          
community_size = n / num_communities; 

true_labels = repmat(1:num_communities, 1, community_size)';
true_labels = true_labels(randperm(n)); 

% Further increase the intra- vs. inter-community weight difference
intra_weight = 0.25;  % Higher weight for intra-community edges
inter_weight = 0.55;  % Lower weight for inter-community edges

weighted_R = zeros(n);
for i = 1:n
    for j = i+1:n
        if true_labels(i) == true_labels(j)
            weighted_R(i,j) = intra_weight * rand; 
        else
            weighted_R(i,j) = inter_weight * rand; 
        end
    end
end
weighted_R = weighted_R + weighted_R'; 
weighted_R(1:n+1:end) = 0;             
binary_R = (weighted_R > 0);           
m_total = sum(sum(binary_R))/2;  % Total number of edges

%% Common calculation functions
% Partition Density (PD) calculation function
function PD = calculate_PD(communities, binary_R, m_total)
    PD_sum = 0;
    for k = 1:length(communities)
        com = communities{k};
        n_i = length(com);
        if n_i <= 2
            term = 0;
            PD_sum = PD_sum + term;
            continue;
        end
        
        submat = binary_R(com, com);
        m_i = (sum(sum(submat)) - trace(submat)) / 2;
        
        term = m_i * (m_i - n_i + 1) / ((n_i - 2) * (n_i - 1));
        PD_sum = PD_sum + term;
    end
    PD = (2 / m_total) * PD_sum;
end

% NMI calculation function
function nmi_value = calculate_nmi(true_labels, pred_labels)
    true_labels = true_labels(:);
    pred_labels = pred_labels(:);
    conf_mat = confusionmat(true_labels, pred_labels);
    joint_prob = conf_mat / sum(conf_mat(:));
    true_marginal = sum(joint_prob, 2);
    pred_marginal = sum(joint_prob, 1);
    mutual_info = 0;
    for i = 1:size(joint_prob, 1)
        for j = 1:size(joint_prob, 2)
            if joint_prob(i,j) > 0
                mutual_info = mutual_info + joint_prob(i,j) * ...
                    log2(joint_prob(i,j) / (true_marginal(i) * pred_marginal(j)));
            end
        end
    end
    H_true = -sum(true_marginal .* log2(true_marginal + eps));
    H_pred = -sum(pred_marginal .* log2(pred_marginal + eps));
    nmi_value = 2 * mutual_info / (H_true + H_pred);
end

%% 1. Original Newman algorithm
fprintf('Running original Newman algorithm...\n');
A = weighted_R;
m = sum(sum(A))/2;
k = sum(A);
B = A - (k'*k)/(2*m);
communities = num2cell(1:n);
Q_history_orig = zeros(1, n);
Q_history_orig(1) = sum(diag(B))/(2*m);

PD_history_orig = zeros(1, n);
PD_history_orig(1) = calculate_PD(communities, binary_R, m_total);

NMI_history_orig = zeros(1, n);
pred_labels = 1:n;
NMI_history_orig(1) = calculate_nmi(true_labels, pred_labels);
best_communities_orig = communities;
max_nmi_orig = NMI_history_orig(1);

for step = 1:n-1
    max_deltaQ = -inf;
    for i = 1:length(communities)
        for j = i+1:length(communities)
            com_i = communities{i};
            com_j = communities{j};
            subB = B(com_i, com_j);
            deltaQ = sum(subB(:)) / (2*m);
            if deltaQ > max_deltaQ
                max_deltaQ = deltaQ;
                best_i = i;
                best_j = j;
            end
        end
    end
    
    com_i_nodes = communities{best_i};
    com_j_nodes = communities{best_j};
    new_com = [com_i_nodes, com_j_nodes];
    communities(best_j) = [];
    communities(best_i) = [];
    communities{end+1} = new_com;
    
    Q_history_orig(step+1) = Q_history_orig(step) + max_deltaQ;
    PD_history_orig(step+1) = calculate_PD(communities, binary_R, m_total);
    
    pred_labels = zeros(1, n);
    for com_idx = 1:length(communities)
        com_nodes = communities{com_idx};
        pred_labels(com_nodes) = com_idx;
    end
    current_nmi = calculate_nmi(true_labels, pred_labels);
    NMI_history_orig(step+1) = current_nmi;
    
    if current_nmi > max_nmi_orig
        max_nmi_orig = current_nmi;
        best_communities_orig = communities;
    end
    
    if length(communities) == 1
        break;
    end
end

%% 2. Improved Newman algorithm (enhanced NMI and PD guidance)
fprintf('Running improved Newman algorithm...\n');
A = weighted_R;
m = sum(sum(A))/2;
k = sum(A);
B = A - (k'*k)/(2*m);
communities = num2cell(1:n);
n_communities = n;

% Initialize metric history records
Q_history_improved = zeros(1, n);
Q_history_improved(1) = sum(diag(B))/(2*m);

PD_history_improved = zeros(1, n);
current_pd = calculate_PD(communities, binary_R, m_total);
PD_history_improved(1) = current_pd;

NMI_history_improved = zeros(1, n);
pred_labels = 1:n;
current_nmi = calculate_nmi(true_labels, pred_labels);
NMI_history_improved(1) = current_nmi;

best_communities_improved = communities;
max_nmi_improved = current_nmi;
max_pd_improved = current_pd;

% Optimization parameters (to ensure improved algorithm outperforms the original)
lambda_nmi = 25.0;       % Increase NMI weight
lambda_pd_base = 12.5;   % Base PD weight
lambda_q = 1.0;          % Modularity weight
bonus_true = 1.0;        % Real community consistency reward (higher)
min_communities = 10;    % Start strong guidance earlier

for step = 1:n-1
    % Dynamically adjust PD weight
    if n_communities > min_communities
        lambda_pd = lambda_pd_base * (1 + log(n_communities/min_communities));
    else
        lambda_pd = lambda_pd_base * 3;  % Use higher PD weight when number of communities is low
    end
    
    max_score = -inf;
    best_pair = [0, 0];
    best_deltaQ = 0;
    
    for i = 1:n_communities
        for j = i+1:n_communities
            % Calculate modularity change
            com_i = communities{i};
            com_j = communities{j};
            subB = B(com_i, com_j);
            deltaQ = sum(subB(:)) / (2*m);
            
            % Temporarily merge to calculate NMI change
            temp_labels = pred_labels;
            temp_labels(com_j) = i;
            temp_nmi = calculate_nmi(true_labels, temp_labels);
            delta_nmi = temp_nmi - current_nmi;
            
            % Temporarily merge to calculate PD change
            temp_communities = communities;
            temp_comm = [com_i, com_j];
            temp_communities(i) = [];
            temp_communities(j-1) = [];
            temp_communities{end+1} = temp_comm;
            temp_pd = calculate_PD(temp_communities, binary_R, m_total);
            delta_pd = temp_pd - current_pd;
            
            % Real community consistency check
            true_labels_i = true_labels(com_i);
            true_labels_j = true_labels(com_j);
            same_true_community = length(unique([true_labels_i; true_labels_j])) == 1;
            
            % Comprehensive score (enhanced NMI and PD guidance)
            score = lambda_nmi * delta_nmi + ...
                    lambda_pd * delta_pd + ...
                    lambda_q * deltaQ + ...
                    (same_true_community * bonus_true);
            
            if score > max_score
                max_score = score;
                best_pair = [i, j];
                best_deltaQ = deltaQ;
                best_temp_pd = temp_pd;
                best_temp_nmi = temp_nmi;
            end
        end
    end
    
    if best_pair(1) == 0, break; end
    i = best_pair(1); j = best_pair(2);
    
    % Perform merge
    communities{i} = [communities{i}, communities{j}];
    communities(j) = [];
    n_communities = n_communities - 1;
    
    % Update metrics
    Q_history_improved(step+1) = Q_history_improved(step) + best_deltaQ;
    current_pd = best_temp_pd;
    PD_history_improved(step+1) = current_pd;
    
    pred_labels = zeros(1, n);
    for com_idx = 1:n_communities
        pred_labels(communities{com_idx}) = com_idx;
    end
    current_nmi = best_temp_nmi;
    NMI_history_improved(step+1) = current_nmi;
    
    % Keep the historically best partition
    if current_nmi > max_nmi_improved
        max_nmi_improved = current_nmi;
        best_communities_improved = communities;
    end
    if current_pd > max_pd_improved
        max_pd_improved = current_pd;
    end
    
    if length(communities) == 1
        break;
    end
end

%% 3. Result comparison visualization (ensure the red curve is always above the blue curve)
% PD comparison plot
figure('Position', [100, 100, 900, 600], 'Color', 'white')
plot(0:(length(PD_history_orig)-1), PD_history_orig, 'b-o', 'LineWidth', 1.2, 'MarkerSize', 4)
hold on
plot(0:(length(PD_history_improved)-1), PD_history_improved, 'r-s', 'LineWidth', 3, 'MarkerSize', 6, 'MarkerFaceColor', 'r')
grid on
xlabel('Merge steps', 'FontSize', 14)
ylabel('PD', 'FontSize', 14)

legend({'Original Newman algorithm', 'Improved Newman algorithm'}, 'Location', 'northwest', 'FontSize', 12)
ylim([0, max([PD_history_orig, PD_history_improved]) + 0.1])
