# Supplementary material for: An improved Newman fast division algorithm based on multi-factor correlation for dynamic traffic sub-region control
Source: PLoS One. 2026 Mar 12;21(3):e0343245. doi: 10.1371/journal.pone.0343245 (PMC12981514; doi:10.1371/journal.pone.0343245)
Supplement: S1 Code — This compressed archive contains the complete MATLAB scripts used to implement the improved Newman fast partitioning algorithm. (ZIP) [file pone.0343245.s004.zip › S4_Code/synthesize_Traffic_Waterfall.m]

% Create traffic parameter data based on paper content, generate traffic waterfall plot data
function generate_traffic_waterfall_data()
    fprintf('Starting to generate traffic waterfall plot data...\n');
    
    % Simulated data generation - based on concepts from the paper
    % Traffic volume vector (0-120 vehicles/minute, simulating traffic flow variations)
    traffic_volume = linspace(0, 120, 100);
    
    % Signal period vector (60-180 seconds, simulating traffic signal cycles)
    signal_period = linspace(60, 180, 50);
    
    % Create mesh grid
    [TV, SP] = meshgrid(traffic_volume, signal_period);
    
    % Generate traffic flow density data - based on traffic flow density concept from the paper
    % Traffic flow density = traffic volume / average speed
    % Assume average speed is related to signal period
    density = zeros(size(TV));
    
    % Assume average speed is inversely proportional to signal period
    avg_speed = 40 * (1 - 0.5 * (SP - 60) / 120); % Base speed of 40 km/h
    
    % Calculate traffic flow density (vehicles/km)
    density = TV ./ avg_speed;
    
    % Add random noise to simulate actual traffic fluctuations
    density = density + 2 * randn(size(density));
    
    % Ensure density values are positive
    density = max(5, density);
    
    % Save data as structure
    traffic_data = struct();
    traffic_data.traffic_volume = TV;      % 50×100 traffic volume grid
    traffic_data.signal_period = SP;       % 50×100 signal period grid  
    traffic_data.density = density;        % 50×100 traffic flow density grid
    traffic_data.traffic_volume_vector = traffic_volume;   % Original traffic volume vector
    traffic_data.signal_period_vector = signal_period;     % Original signal period vector
    
    % Add metadata
    traffic_data.metadata.generation_date = datestr(now);
    traffic_data.metadata.description = 'Traffic parameter waterfall plot data - based on improved Newman algorithm concept';
    traffic_data.metadata.units.traffic_volume = 'vehicles/minute';
    traffic_data.metadata.units.signal_period = 'seconds';
    traffic_data.metadata.units.density = 'vehicles/km';
    traffic_data.metadata.grid_size = '50×100';
    
    % Save data to MAT file
    mat_filename = 'traffic_waterfall_data.mat';
    save(mat_filename, 'traffic_data');
    
    % Export data as CSV files for use in other software
    csvwrite('traffic_volume_grid.csv', TV);
    csvwrite('signal_period_grid.csv', SP);  
    csvwrite('density_grid.csv', density);
    
    % Display data information
    fprintf('\n=== Data generation completed ===\n');
    fprintf('Data saved to the following files:\n');
    fprintf('  MAT file: %s\n', mat_filename);
    fprintf('  CSV grid files:\n');
    fprintf('    - traffic_volume_grid.csv\n');
    fprintf('    - signal_period_grid.csv\n');
    fprintf('    - density_grid.csv\n');
    fprintf('    - traffic_volume_vector.csv\n');
    fprintf('    - signal_period_vector.csv\n');
    
    fprintf('\nData dimension information:\n');
    fprintf('  Traffic volume grid: %d×%d\n', size(TV));
    fprintf('  Signal period grid: %d×%d\n', size(SP));
    fprintf('  Density grid: %d×%d\n', size(density));
    
    fprintf('\nData ranges:\n');
    fprintf('  Traffic volume: %.1f - %.1f vehicles/minute\n', min(TV(:)), max(TV(:)));
    fprintf('  Signal period: %.1f - %.1f seconds\n', min(SP(:)), max(SP(:)));
    fprintf('  Traffic flow density: %.1f - %.1f vehicles/km\n', min(density(:)), max(density(:)));
    
    fprintf('\nData statistics:\n');
    fprintf('  Density mean: %.2f vehicles/km\n', mean(density(:)));
    fprintf('  Density standard deviation: %.2f vehicles/km\n', std(density(:)));
    fprintf('  Density median: %.2f vehicles/km\n', median(density(:)));
    
    % Optional: Create data preview plot
    create_data_preview(TV, SP, density);
    
    fprintf('\nData generation process completed!\n');
end

% Data loading example function
function traffic_data = load_traffic_data()
    % Load traffic data example
    % Usage: data = load_traffic_data();
    
    if exist('traffic_waterfall_data.mat', 'file')
        loaded_data = load('traffic_waterfall_data.mat');
        traffic_data = loaded_data.traffic_data;
        fprintf('Traffic data loaded successfully!\n');
        fprintf('Grid size: %s\n', traffic_data.metadata.grid_size);
    else
        error('Data file does not exist, please run generate_traffic_waterfall_data() first to generate data.');
    end
end

% Main execution section
if ~exist('traffic_waterfall_data.mat', 'file')
    fprintf('Data file not found, starting data generation...\n');
    generate_traffic_waterfall_data();
else
    fprintf('Data file already exists.\n');
    fprintf('To regenerate data, please delete the existing traffic_waterfall_data.mat file and run again.\n');
    fprintf('To load data, run in command line: data = load_traffic_data();\n');
end
